# Supplementary material for: An integrated genomic approach identifies that the PI3K/AKT/FOXO pathway is involved in breast cancer tumor initiation
Source: Oncotarget. 2015 Nov 22;7(3):2596–610. doi: 10.18632/oncotarget.6354 (PMC4823058; doi:10.18632/oncotarget.6354)
Supplement: Supplementary file 2 [file oncotarget-07-2596-s002.xlsx]

## Sheet: Mammo1st
				M	A	P
ACYL-COA DEHYDROGENASE, VERY-LONG-CHAIN SPECIFIC, MITOCHONDRIAL PRECURSOR (EC 1.3.99.-) (VLCAD)	NM_000018	BC012912	ACADVL	-0.811509	10.136	0.00099518
ACYL-COA DEHYDROGENASE, VERY-LONG-CHAIN SPECIFIC, MITOCHONDRIAL PRECURSOR (EC 1.3.99.-) (VLCAD)	NM_000018	BC012912	ACADVL	-0.64431	11.5812	0.0077382
IRON-RESPONSIVE ELEMENT BINDING PROTEIN 1 (IRE-BP 1) (IRON REGULATORY PROTEIN 1) (IRP1) (FERRITIN REPRESSOR PROTEIN) (ACONITATE HYDRATASE) (EC 4.2.1.3) (CITRATE HYDRO-LYASE) (ACONITASE)	NM_002197	M58510	ACO1	-1.0176	10.3102	0.00011055
ALPHA-ACTININ 1 (ALPHA-ACTININ CYTOSKELETAL ISOFORM) (NON-MUSCLE ALPHA-ACTININ 1) (F-ACTIN CROSS LINKING PROTEIN)	NM_001102	BC015766	ACTN1	-1.13718	11.0135	9.8184e-07
ALPHA-ACTININ 4 (NON-MUSCLE ALPHA-ACTININ 4) (F-ACTIN CROSS LINKING PROTEIN)	NM_004924	AU118403	ACTN4	-0.897193	11.0274	9.0334e-05
ADENYLATE CYCLASE TYPE III (EC 4.6.1.1) (ADENYLATE CYCLASE, OLFACTIVE TYPE) (ATP PYROPHOSPHATE-LYASE) (ADENYLYL CYCLASE) (AC-III) (AC3)	NM_004036	AB011083	ADCY3	-0.659232	11.1252	0.0080208
ADENOSINE KINASE (EC 2.7.1.20) (AK) (ADENOSINE 5'-PHOSPHOTRANSFERASE)	NM_001123	BC003568	ADK	-0.661609	11.1788	0.031546
ADENYLOSUCCINATE LYASE (EC 4.3.2.2) (ADENYLOSUCCINASE) (ASL) (ASASE)	NM_000026	S60710	ADSL	-0.595855	10.1695	0.011664
ADENOSYLHOMOCYSTEINASE (EC 3.3.1.1) (S-ADENOSYL-L-HOMOCYSTEINE HYDROLASE) (ADOHCYASE)	NM_000687	BC011606	AHCY	-0.809616	11.053	0.0148276
ALCOHOL DEHYDROGENASE [NADP+] (EC 1.1.1.2) (ALDEHYDE REDUCTASE) (ALDO- KETO REDUCTASE FAMILY 1 MEMBER A1)	NM_006066	BC005394	AKR1A1	-0.642765	11.4319	0.0104416
AFLATOXIN B1 ALDEHYDE REDUCTASE 1 (EC 1.-.-.-) (AFB1-AR 1) (ALDOKETOREDUCTASE 7)	NM_003689	BC013996	AKR7A2	-0.51	12.4422	0.017471
AUTOCRINE MOTILITY FACTOR RECEPTOR PRECURSOR (AMF RECEPTOR) (GP78)	NM_001144	AF124145	AMFR	-1.67264	10.6175	1.30212e-09
AUTOCRINE MOTILITY FACTOR RECEPTOR PRECURSOR (AMF RECEPTOR) (GP78)	NM_001144	AF124145	AMFR	-1.49352	10.9643	2.9986e-07
AUTOCRINE MOTILITY FACTOR RECEPTOR PRECURSOR (AMF RECEPTOR) (GP78)	NM_001144	AF124145	AMFR	-1.09048	10.0785	7.5116e-06
ANGIOMOTIN LIKE 2; LEMAN COILED-COIL PROTEIN	NM_016201	AB023206	AMOTL2	-1.39899	11.2608	3.7238e-09
ACIDIC LEUCINE-RICH NUCLEAR PHOSPHOPROTEIN 32 FAMILY MEMBER B (PHAPI2 PROTEIN) (SILVER-STAINABLE PROTEIN SSP29) (ACIDIC PROTEIN RICH IN LEUCINES)	NM_006401	BC019658	ANP32B	-1.11315	13.4102	3.4086e-07
ANNEXIN A11 (ANNEXIN XI) (CALCYCLIN-ASSOCIATED ANNEXIN 50) (CAP-50) (56 KDA AUTOANTIGEN)	NM_001157	BC007564	ANXA11	-0.705113	10.3383	0.0006191
ANNEXIN II (LIPOCORTIN II) (CALPACTIN I HEAVY CHAIN) (CHROMOBINDIN 8) (P36) (PROTEIN I) (PLACENTAL ANTICOAGULANT PROTEIN IV) (PAP-IV)	NM_004039	BC021114	ANXA2	-1.04145	10.4545	4.4486e-06
ANNEXIN A4 (ANNEXIN IV) (LIPOCORTIN IV) (ENDONEXIN I) (CHROMOBINDIN 4) (PROTEIN II) (P32.5) (PLACENTAL ANTICOAGULANT PROTEIN II) (PAP-II) (PP4-X) (35-BETA CALCIMEDIN) (CARBOHYDRATE-BINDING PROTEIN P33/P41) (P33/41)	NM_001153	BC011659	ANXA4	-0.773266	11.1336	0.0046994
DNA-(APURINIC OR APYRIMIDINIC SITE) LYASE (EC 4.2.99.18) (AP ENDONUCLEASE 1) (APEX NUCLEASE) (APEN) (REF-1 PROTEIN)	NM_080649	S43127	APEX1	-0.645483	12.8974	0.0042612
AMYLOID BETA PRECURSOR PROTEIN-BINDING PROTEIN 1; AMYLOID BETA PRECURSOR PROTEIN BINDING PROTEIN 1, 59KDA; AMYLOID PROTEIN-BINDING PROTEIN 1	NM_003905	BC013301	APPBP1	-0.5188	10.8546	0.020388
AMPHIREGULIN PRECURSOR (AR) (COLORECTUM CELL-DERIVED GROWTH FACTOR) (CRDGF)	NM_001657	BC009799	AREG	-2.28552	10.9095	3.5238e-17
ADP-RIBOSYLATION FACTOR-LIKE PROTEIN 3	NM_004311	BC009841	ARL3	-0.556771	11.6116	0.0120986
ARL-6 INTERACTING PROTEIN-1 (AIP-1)	NM_015161	BC010281	ARL6IP	-0.709646	11.9654	0.0053884
ARP2/3 COMPLEX 16 KDA SUBUNIT (P16-ARC) (ACTIN-RELATED PROTEIN 2/3 COMPLEX SUBUNIT 5)	NM_005717	AL137800	ARPC5	-0.860632	11.7643	0.0009328
ANKYRIN REPEAT AND SOCS BOX CONTAINING PROTEIN 13 (ASB-13)	NM_024701	AK021564	ASB13	-0.950993	10.472	7.017e-05
ANKYRIN REPEAT AND SOCS BOX CONTAINING PROTEIN 2 (ASB-2)	NM_016150	AF159164	ASB2	-0.904776	10.1163	0.018132
ASPARAGINE SYNTHETASE [GLUTAMINE-HYDROLYZING] (EC 6.3.5.4) (GLUTAMINE- DEPENDENT ASPARAGINE SYNTHETASE) (TS11 CELL CYCLE CONTROL PROTEIN)	NM_133436	M27054	ASNS	-0.925935	12.0418	0.00021016
ARGININOSUCCINATE SYNTHASE (EC 6.3.4.5) (CITRULLINE--ASPARTATE LIGASE)	NM_054012	BC021676	ASS	-1.10356	13.3976	6.9742e-06
BIFUNCTIONAL PURINE BIOSYNTHESIS PROTEIN PURH [INCLUDES: PHOSPHORIBOSYLAMINOIMIDAZOLECARBOXAMIDE FORMYLTRANSFERASE (EC 2.1.2.3) (AICAR TRANSFORMYLASE); IMP CYCLOHYDROLASE (EC 3.5.4.10) (INOSINICASE) (IMP SYNTHETASE) (ATIC)]	NM_004044	BC008879	ATIC	-0.779176	11.868	0.00060474
SODIUM/POTASSIUM-TRANSPORTING ATPASE BETA-3 CHAIN (SODIUM/POTASSIUM- DEPENDENT ATPASE BETA-3 SUBUNIT) (ATPB-3)	NM_001679	AF005895	ATP1B3	-0.712666	11.5489	0.0020884
ATP SYNTHASE GAMMA CHAIN, MITOCHONDRIAL PRECURSOR (EC 3.6.3.14)	NM_005174	BC020824	ATP5C1	-0.548575	11.0981	0.0102844
ATP SYNTHASE LIPID-BINDING PROTEIN, MITOCHONDRIAL PRECURSOR (EC 3.6.3.14) (ATP SYNTHASE PROTEOLIPID P2) (ATPASE PROTEIN 9) (ATPASE SUBUNIT C)	NM_005176	BC020826	ATP5G2	-0.648616	13.5739	0.0025728
ATP SYNTHASE LIPID-BINDING PROTEIN, MITOCHONDRIAL PRECURSOR (EC 3.6.3.14) (ATP SYNTHASE PROTEOLIPID P3) (ATPASE PROTEIN 9) (ATPASE SUBUNIT C)	NM_001689	U09813	ATP5G3	-0.575398	11.8404	0.0157718
BETA-1,4-GALACTOSYLTRANSFERASE 2 (EC 2.4.1.-) (BETA-1,4-GALTASE 2) (BETA4GAL-T2) (B4GAL-T2) (UDP-GALACTOSE:BETA-N-ACETYLGLUCOSAMINE BETA- 1,4-GALACTOSYLTRANSFERASE 2) (UDP-GAL:BETA-GLCNAC BETA-1,4- GALACTOSYLTRANSFERASE 2) [INCLUDES: LACTOSE SYNTHASE	NM_003780	AL137647	B4GALT2	-0.519934	10.2019	0.030946
BAG-FAMILY MOLECULAR CHAPERONE REGULATOR-3 (BCL-2 BINDING ATHANOGENE- 3) (BAG-3) (BCL-2-BINDING PROTEIN BIS) (DOCKING PROTEIN CAIR-1)	NM_004281	BC014656	BAG3	-1.1046	11.3546	5.8618e-05
BRAIN-SPECIFIC ANGIOGENESIS INHIBITOR 1 PRECURSOR	NM_001702	AB005297	BAI1	-0.919032	11.4005	7.096e-06
BRIDGING INTEGRATOR 3	NM_018688	BC009824	BIN3	-0.74912	12.8134	0.0048824
BTB/POZ DOMAIN CONTAINING PROTEIN 2	NM_017797	AC005306	BTBD2	-0.634445	10.2653	0.0044856
TRANSCRIPTION FACTOR BTF3 (RNA POLYMERASE B TRANSCRIPTION FACTOR 3)	NM_001207	M90352	BTF3	-0.601096	14.4122	0.035956
TRANSCRIPTION FACTOR BTF3 HOMOLOG 2		M90355	BTF3L2	-0.950286	11.3221	0.00017024
TRANSCRIPTION FACTOR BTF3 HOMOLOG 3		M90356	BTF3L3	-0.840907	13.0691	0.000128284
BASIC LEUCINE ZIPPER AND W2 DOMAINS 2; HSPC028 PROTEIN	NM_014038	BC008453	BZW2	-0.752796	11.9236	0.00134842
PROTEIN C11ORF21	NM_014144	AB029488	C11orf21	-0.855904	11.0086	0.0028312
	NM_145165	BC020550	C14orf52	-0.630613	10.4608	0.0029396
	NM_021158	AK026945	C20orf97	-0.572756	12.1958	0.0032782
	NM_006345	BC007732	C4orf1	-0.639665	10.1369	0.0192352
U6 SNRNA-ASSOCIATED SM-LIKE PROTEIN LSM2 (SMALL NUCLEAR RIBONUCLEAR PROTEIN D HOMOLOG) (G7B) (SNRNP CORE SM-LIKE PROTEIN SM-X5)	NM_021177	BC009192	C6orf28	-0.62591	10.7599	0.0080904
G8 PROTEIN	NM_016947	AJ249731	C6orf48	-1.13476	12.8221	1.38352e-07
G8 PROTEIN	NM_016947	BC017660	C6orf48	-1.12578	13.741	1.27792e-06
CALMODULIN	NM_001743	BC006182	CALM3	-0.866981	10.7245	0.0040128
CYSTATHIONINE BETA-SYNTHASE (EC 4.2.1.22) (SERINE SULFHYDRASE) (BETA-THIONASE)	NM_000071	BC011381	CBS	-1.59216	10.7532	1.88822e-09
CHROMOBOX PROTEIN HOMOLOG 3 (HETEROCHROMATIN PROTEIN 1 HOMOLOG GAMMA) (HP1 GAMMA) (MODIFIER 2 PROTEIN) (HECH)	NM_016587	BC014380	CBX3	-1.24263	12.507	1.54884e-08
G1/S-SPECIFIC CYCLIN D1 (PRAD1 ONCOGENE) (BCL-1 ONCOGENE)	NM_053056	BC014078	CCND1	-1.8377	12.6992	1.9659e-13
CYCLIN I	NM_006835	AF135162	CCNI	-0.61148	13.0765	0.005837
T-COMPLEX PROTEIN 1, BETA SUBUNIT (TCP-1-BETA) (CCT-BETA)	NM_006431	U91327	CCT2	-0.862719	11.6127	0.000153842
T-COMPLEX PROTEIN 1, GAMMA SUBUNIT (TCP-1-GAMMA) (CCT-GAMMA)	NM_005998	U17104	CCT3	-0.525883	10.7753	0.0065704
T-COMPLEX PROTEIN 1, DELTA SUBUNIT (TCP-1-DELTA) (CCT-DELTA) (STIMULATOR OF TAR RNA BINDING)	NM_006430	AF026291	CCT4	-1.08625	12.4695	1.15834e-06
T-COMPLEX PROTEIN 1, EPSILON SUBUNIT (TCP-1-EPSILON) (CCT-EPSILON)	NM_012073	BC006543	CCT5	-0.736628	10.6838	0.0032006
LEUKOCYTE SURFACE ANTIGEN CD47 PRECURSOR (ANTIGENIC SURFACE DETERMINANT PROTEIN OA3) (INTEGRIN ASSOCIATED PROTEIN) (IAP) (MER6)	NM_001777	Z25521	CD47	-1.44662	12.0697	2.253e-09
CELL DIVISION PROTEIN KINASE 2 (EC 2.7.1.-) (P33 PROTEIN KINASE)	NM_001798	BC003065	CDK2	-0.984156	10.3177	0.0002704
CELL DIVISION PROTEIN KINASE 2 (EC 2.7.1.-) (P33 PROTEIN KINASE)	NM_052827	AB012305	CDK2	-0.55791	11.2219	0.032762
CELL DIVISION PROTEIN KINASE 4 (EC 2.7.1.-) (CYCLIN-DEPENDENT KINASE 4) (PSK-J3)	NM_052984	BC015669	CDK4	-0.523812	13.3638	0.041464
CELL DIVISION PROTEIN KINASE 7 (EC 2.7.1.-) (CDK-ACTIVATING KINASE) (CAK) (TFIIH BASAL TRANSCRIPTION FACTOR COMPLEX KINASE SUBUNIT) (39 KDA PROTEIN KINASE) (P39 MO15) (STK1) (CAK1)	NM_001799	BC005298	CDK7	-0.99369	10.2858	0.000150128
NEURONAL ACETYLCHOLINE RECEPTOR PROTEIN, BETA-3 CHAIN PRECURSOR	NM_000749	X67513	CHRNB3	-0.828427	12.4251	0.00051964
CITRON PROTEIN (RHO-INTERACTING, SERINE/THREONINE KINASE 21) (FRAGMENT)		AB023166	CIT	-0.622377	10.1817	0.029556
CHEMOKINE-LIKE FACTOR 3, ALTERNATIVELY SPLICED; TRANSMEMBRANE PROTEOLIPID; CHEMOKINE-LIKE FACTOR, ALTERNATIVELY SPLICED	NM_016326	AF135381	CKLF1	-0.788526	10.0108	0.0007985
CYCLIN-DEPENDENT KINASES REGULATORY SUBUNIT 1 (CKS-1) (SID1334) (PNAS-16 / PNAS-143)	NM_001826	AB025409	CKS1B	-1.21855	10.7701	7.0886e-06
CYCLIN-DEPENDENT KINASES REGULATORY SUBUNIT 1 (CKS-1) (SID1334) (PNAS-16 / PNAS-143)	NM_001826	AB025409	CKS1B	-0.798692	11.7428	0.0041396
CYCLIN-DEPENDENT KINASES REGULATORY SUBUNIT 2 (CKS-2)	NM_001827	BC006458	CKS2	-0.861384	11.1187	0.0003612
CHLORIDE INTRACELLULAR CHANNEL PROTEIN 4 (INTRACELLULAR CHLORIDE ION CHANNEL PROTEIN P64H1)	NM_013943	BC012444	CLIC4	-0.660413	11.2636	0.00181182
CHLORIDE CONDUCTANCE REGULATORY PROTEIN ICLN (I(CLN)) (CHLORIDE CHANNEL, NUCLEOTIDE SENSITIVE 1A) (CHLORIDE ION CURRENT INDUCER PROTEIN) (CLCI) (RETICULOCYTE PICLN)	NM_001293	AF232224	CLNS1A	-0.574349	12.269	0.012267
CLATHRIN LIGHT CHAIN A (LCA)	NM_007096	BC019287	CLTA	-0.721192	11.3174	0.023
CALPONIN H2, SMOOTH MUSCLE (NEUTRAL CALPONIN)	NM_004368	D86059	CNN2	-0.9694	10.9441	0.000146214
CLEAVAGE AND POLYADENYLATION SPECIFIC FACTOR 5, 25 KD SUBUNIT; PRE-MRNA CLEAVAGE FACTOR IM (25KD); PRE-MRNA CLEAVAGE FACTOR IM, 25KD SUBUNIT	NM_007006	BC001403	CPSF5	-0.601411	10.4071	0.0163694
CARTILAGE-ASSOCIATED PROTEIN PRECURSOR	NM_006371	BC008745	CRTAP	-1.26173	10.4913	6.011e-09
CARTILAGE-ASSOCIATED PROTEIN PRECURSOR	NM_006371	BC008745	CRTAP	-1.20348	10.1922	0.00039622
DNA-BINDING PROTEIN A (COLD SHOCK DOMAIN PROTEIN A) (SINGLE-STRAND DNA BINDING PROTEIN NF-GMB)	NM_003651	BC015913	CSDA	-1.19328	10.2603	1.31552e-07
BETA-CATENIN	NM_001904	Z19054	CTNNB1	-1.24078	10.3765	0.035772
STROMAL CELL-DERIVED FACTOR 1 PRECURSOR (SDF-1) (CXCL12) (PRE-B CELL GROWTH STIMULATING FACTOR) (PBSF) (HIRH)	NM_000609	U19495	CXCL12	-2.77942	10.3734	5.3548e-16
DISHEVELLED-ASSOCIATED ACTIVATOR OF MORPHOGENESIS 1	NM_014992	AK093813	DAAM1	-0.957507	10.2589	6.5682e-06
MITOCHONDRIAL 28S RIBOSOMAL PROTEIN S29 (S29MT) (MRP-S29) (DEATH- ASSOCIATED PROTEIN 3) (DAP-3) (IONIZING RADIATION RESISTANCE CONFERRING PROTEIN)	NM_004632	AB061210	DAP3	-0.56118	10.6881	0.007243
DAZ ASSOCIATED PROTEIN 1 ISOFORM B; DELETED IN AZOOSPERMIA ASSOCIATED PROTEIN 1	NM_170711	AK056850	DAZAP1	-0.589669	10.1885	0.0047544
3,2-TRANS-ENOYL-COA ISOMERASE, MITOCHONDRIAL PRECURSOR (EC 5.3.3.8) (DODECENOYL-COA DELTA-ISOMERASE)	NM_001919	BC009631	DCI	-0.907565	11.6487	0.00114078
DYNACTIN COMPLEX 50 KDA SUBUNIT (50 KDA DYNEIN-ASSOCIATED POLYPEPTIDE) (DYNAMITIN) (DCTN-50) (DYNACTIN 2)	NM_006400	BC014083	DCTN2	-0.961406	12.0214	4.0384e-06
DNA DAMAGE BINDING PROTEIN 2 (DAMAGE-SPECIFIC DNA BINDING PROTEIN 2) (DDB P48 SUBUNIT) (DDBB) (UV-DAMAGED DNA-BINDING PROTEIN 2) (UV-DDB 2)	NM_000107	BC000093	DDB2	-0.824472	10.5212	9.2216e-05
DEAD/H (ASP-GLU-ALA-ASP/HIS) BOX POLYPEPTIDE 39, ISOFORM 1; NUCLEAR RNA HELICASE, DECD VARIANT OF DEAD BOX FAMILY	NM_138998	BC001009	DDX39	-0.5077	11.1378	0.0134698
2,4-DIENOYL-COA REDUCTASE, MITOCHONDRIAL PRECURSOR (EC 1.3.1.34) (2,4- DIENOYL-COA REDUCTASE [NADPH]) (4-ENOYL-COA REDUCTASE [NADPH])	NM_001359	AF049895	DECR1	-0.807381	10.6196	0.00132128
DEK PROTEIN	NM_003472	AL031774	DEK	-0.909977	10.5887	1.35558e-05
DYSKERIN (NUCLEOLAR PROTEIN NAP57) (CBF5 HOMOLOG)	NM_001363	BC010015	DKC1	-0.521879	11.2015	0.0169776
DICKKOPF RELATED PROTEIN-1 PRECURSOR (DKK-1) (DICKKOPF-1) (HDKK-1) (SK)	NM_012242	BC001539	DKK1	-0.832378	11.9054	0.000188176
AXONEMAL DYNEIN HEAVY CHAIN ISOTYPE2 (FRAGMENT)		U83570	DNAH2	-0.520723	12.6098	0.0080204
DNAJ HOMOLOG SUBFAMILY A MEMBER 1 (HEAT SHOCK 40 KDA PROTEIN 4) (DNAJ PROTEIN HOMOLOG 2) (HSJ-2) (HSDJ)	NM_001539	BC008182	DNAJA1	-0.615524	10.7831	0.0098732
28S RIBOSOMAL PROTEIN S16, MITOCHONDRIAL PRECURSOR (MRP-S16) (CGI- 132)	NM_015190	AK074420	DNAJC9	-0.516714	11.3243	0.0123742
DYNEIN HEAVY CHAIN, CYTOSOLIC (DYHC) (CYTOPLASMIC DYNEIN HEAVY CHAIN 1) (DHC1) (FRAGMENTS)		AB002323	DNCH1	-0.569912	10.795	0.029418
DUAL SPECIFICITY PROTEIN PHOSPHATASE 9 (EC 3.1.3.48) (EC 3.1.3.16) (MITOGEN-ACTIVATED PROTEIN KINASE PHOSPHATASE 4) (MAP KINASE PHOSPHATASE 4) (MKP-4)	NM_001395	BC034936	DUSP9	-0.629631	11.8672	0.046066
DEOXYURIDINE 5'-TRIPHOSPHATE NUCLEOTIDOHYDROLASE, MITOCHONDRIAL PRECURSOR (EC 3.6.1.23) (DUTPASE) (DUTP PYROPHOSPHATASE)	NM_001948	L11877	DUT	-0.581238	10.9169	0.0123096
TRANSCRIPTION FACTOR E2F6 (E2F-6)	NM_001952	AF041381	E2F6	-0.58739	10.2272	0.0041874
PROBABLE RRNA PROCESSING PROTEIN EBP2 (EBNA1 BINDING PROTEIN 2) (NUCLEOLAR PROTEIN P40)	NM_006824	BC009175	EBNA1BP2	-0.613093	11.4421	0.0078742
ECTODYSPLASIN A RECEPTOR ASSOCIATED ADAPTER PROTEIN (EDAR-ASSOCIATED DEATH DOMAIN PROTEIN) (CRINKLED HOMOLOG)	NM_080738	AY071862	EDARADD	-0.518969	12.5627	0.0164038
ELONGATION FACTOR 2 (EF-2)	NM_001961	Z11692	EEF2	-0.881437	14.6486	0.00090088
ELONGATION FACTOR 2 (EF-2)	NM_001961	Z11692	EEF2	-0.726494	13.3665	0.005762
EUKARYOTIC TRANSLATION INITIATION FACTOR 2 SUBUNIT 3 (EUKARYOTIC TRANSLATION INITIATION FACTOR 2 GAMMA SUBUNIT) (EIF-2-GAMMA)	NM_001415	BC019906	EIF2S3	-0.863207	12.4012	0.00191992
EUKARYOTIC TRANSLATION INITIATION FACTOR 3 SUBUNIT 3 (EIF-3 GAMMA) (EIF3 P40 SUBUNIT) (EIF3H)	NM_003756	BC000386	EIF3S3	-0.95149	12.8621	3.5956e-06
EUKARYOTIC TRANSLATION INITIATION FACTOR 3 SUBUNIT 6 (EIF-3 P48) (EIF3E) (MAMMARY TUMOR-ASSOCIATED PROTEIN INT-6) (VIRAL INTEGRATION SITE PROTEIN INT-6)	NM_001568	S75223	EIF3S6	-1.73617	12.7391	4.3514e-07
EUKARYOTIC TRANSLATION INITIATION FACTOR 3 SUBUNIT 6 INTERACTING PROTEIN (HSPC021/HSPC025)	NM_016091	BC007510	EIF3S6IP	-0.918795	11.6968	7.794e-05
EUKARYOTIC TRANSLATION INITIATION FACTOR 3 SUBUNIT 7 (EIF-3 ZETA) (EIF3 P66) (EIF3D)	NM_003753	BC014912	EIF3S7	-1.0625	12.5125	5.7392e-06
EUKARYOTIC INITIATION FACTOR 4A-II (EIF-4A-II) (EIF4A-II)	NM_001967	BC015842	EIF4A2	-1.09439	10.0376	1.42284e-05
EUKARYOTIC TRANSLATION INITIATION FACTOR 4B (EIF-4B)	NM_001417	X55733	EIF4B	-1.36491	12.522	1.37846e-06
ALPHA ENOLASE (EC 4.2.1.11) (2-PHOSPHO-D-GLYCERATE HYDRO-LYASE) (NON- NEURAL ENOLASE) (NNE) (ENOLASE 1) (PHOSPHOPYRUVATE HYDRATASE)	NM_014355	U88968	ENO1	-0.677378	13.1467	0.0127094
EPIDERMAL GROWTH FACTOR RECEPTOR SUBSTRATE 15 (PROTEIN EPS15) (AF-1P PROTEIN)	NM_001981	Z29064	EPS15	-0.539914	10.9839	0.027156
ESTERASE D (EC 3.1.1.1)		AF052509	ESD	-0.918455	11.9576	6.1108e-06
ESTROGEN RECEPTOR (ER) (ESTRADIOL RECEPTOR) (ER-ALPHA)	NM_000125	M69296	ESR1	-1.94791	11.7343	2.307e-11
ENA/VASODILATOR STIMULATED PHOSPHOPROTEIN-LIKE PROTEIN (ENA/VASP-LIKE PROTEIN)	NM_016337	AL133642	EVL	-1.379	11.7951	2.0648e-08
FAMILY WITH SEQUENCE SIMILARITY 10, MEMBER A5	NM_153291	AF512499	FAM10A5	-1.03388	11.8131	5.8176e-05
SEPRASE (EC 3.4.21.-) (FIBROBLAST ACTIVATION PROTEIN ALPHA) (INTEGRAL MEMBRANE SERINE PROTEASE) (170-KDA MELANOMA MEMBRANE-BOUND GELATINASE)	NM_004460	AF007822	FAP	-0.63302	10.0776	0.018455
FIBRILLARIN (34 KDA NUCLEOLAR SCLERODERMA ANTIGEN)	NM_001436	BC019260	FBL	-0.880351	11.3756	0.000143626
F-BOX ONLY PROTEIN 4	NM_012176	AL359579	FBXO4	-0.636355	10.8832	0.00125486
MYOFERLIN (FER-1 LIKE PROTEIN 3)	NM_013451	AL096713	FER1L3	-1.95623	11.2731	1.19686e-10
FIBROBLAST GROWTH FACTOR RECEPTOR-LIKE 1 PRECURSOR	NM_021923	AF279689	FGFRL1	-0.595327	10.1971	0.0149894
SKELETAL MUSCLE LIM-PROTEIN 3 (SLIM 3) (LIM-DOMAIN PROTEIN DRAL) (FOUR AND A HALF LIM DOMAINS PROTEIN 2) (FHL-2)	NM_001450	U60117	FHL2	-3.03354	10.6066	1.33484e-17
FK506-BINDING PROTEIN 3 (EC 5.2.1.8) (PEPTIDYL-PROLYL CIS-TRANS ISOMERASE) (PPIASE) (ROTAMASE) (25 KDA FKBP) (FKBP-25) (RAPAMYCIN- SELECTIVE 25 KDA IMMUNOPHILIN)	NM_002013	BC020809	FKBP3	-0.546484	10.4421	0.035914
FK506 BINDING PROTEIN 9, 63 KDA; FK506-BINDING PROTEIN 9 (63 KD); FK506 BINDING PROTEIN 9 (63 KD)	NM_007270		FKBP9	-0.618893	10.3991	0.0059558
FLIGHTLESS-I PROTEIN HOMOLOG	NM_002018	U01184	FLII	-0.638437	10.3513	0.002547
FILAMIN A (ALPHA-FILAMIN) (FILAMIN 1) (ENDOTHELIAL ACTIN-BINDING PROTEIN) (ABP-280) (NONMUSCLE FILAMIN)	NM_001456	X70085	FLNA	-0.639519	12.8095	0.00150216
FILAMIN B, BETA (ACTIN BINDING PROTEIN 278); FILAMIN B, BETA (ACTIN-BINDING PROTEIN-278); FILAMIN 1 (ACTIN-BINDING PROTEIN-280)-LIKE; FILAMIN B, BETA; BETA FILAMIN	NM_001457	AF191632	FLNB	-1.76961	10.6041	8.2684e-12
FILAMIN B, BETA (ACTIN BINDING PROTEIN 278); FILAMIN B, BETA (ACTIN-BINDING PROTEIN-278); FILAMIN 1 (ACTIN-BINDING PROTEIN-280)-LIKE; FILAMIN B, BETA; BETA FILAMIN	NM_001457	AF191632	FLNB	-1.71846	10.6678	1.0107e-10
FORKHEAD BOX PROTEIN O3A (FORKHEAD IN RHABDOMYOSARCOMA-LIKE 1) (AF6Q21 PROTEIN)	NM_001455	AJ001590	FOXO3A	-0.626366	10.3692	0.0061196
FORKHEAD BOX PROTEIN O3A (FORKHEAD IN RHABDOMYOSARCOMA-LIKE 1) (AF6Q21 PROTEIN)	NM_001455	AJ001590	FOXO3A	-0.509645	10.1976	0.043572
FAR UPSTREAM ELEMENT-BINDING PROTEIN; FAR UPSTREAM ELEMENT BINDING PROTEIN; FUSE-BINDING PROTEIN	NM_003902	BC017247	FUBP1	-0.934545	10.38	8.9412e-06
RNA-BINDING PROTEIN FUS (ONCOGENE FUS) (ONCOGENE TLS) (TRANSLOCATED IN LIPOSARCOMA PROTEIN) (POMP75) (75 KDA DNA-PAIRING PROTEIN)	NM_004960	BC002459	FUS	-0.692727	10.8584	0.0011666
GERMINAL CENTER EXPRESSED TRANSCRIPT 2; GERMINAL CENTER-ASSOCIATED LYMPHOMA	NM_152785	BC030506	GCET2	-0.89631	10.0371	0.005852
GLYCINE CLEAVAGE SYSTEM H PROTEIN, MITOCHONDRIAL PRECURSOR	NM_004483	BC009065	GCSH	-1.1027	10.9026	2.246e-06
GLYCINE CLEAVAGE SYSTEM H PROTEIN, MITOCHONDRIAL PRECURSOR	NM_004483	BC009065	GCSH	-1.08293	10.885	5.0882e-06
GLYCINE CLEAVAGE SYSTEM H PROTEIN, MITOCHONDRIAL PRECURSOR	NM_004483	BC009065	GCSH	-0.984725	10.9495	5.0046e-05
GLYCINE CLEAVAGE SYSTEM H PROTEIN, MITOCHONDRIAL PRECURSOR	NM_004483	BC009065	GCSH	-0.889262	11.9634	0.000121164
RAB GDP DISSOCIATION INHIBITOR BETA (RAB GDI BETA) (GDI-2)	NM_001494	AF144713	GDI2	-1.42878	12.0055	2.052e-07
GDNF RECEPTOR ALPHA PRECURSOR (GDNFR-ALPHA) (TGF-BETA RELATED NEUROTROPHIC FACTOR RECEPTOR 1) (RET LIGAND 1)	NM_005264	BC014962	GFRA1	-0.863175	12.148	0.0035018
SOMATOTROPIN PRECURSOR (GROWTH HORMONE) (GH) (GH-N) (PITUITARY GROWTH HORMONE) (GROWTH HORMONE 1)	NM_022561	A00469	GH1	-0.656438	11.3221	0.007451
		AC006042	GLCCI1	-0.701079	10.7022	0.00133494
LACTOYLGLUTATHIONE LYASE (EC 4.4.1.5) (METHYLGLYOXALASE) (ALDOKETOMUTASE) (GLYOXALASE I) (GLX I) (KETONE-ALDEHYDE MUTASE) (S-D-LACTOYLGLUTATHIONE METHYLGLYOXAL LYASE)	NM_006708	BC015934	GLO1	-0.705587	11.5484	0.00180744
GLIOMA TUMOR SUPPRESSOR CANDIDATE REGION GENE 2 PROTEIN (P60)	NM_015710	AL122063	GLTSCR2	-0.638966	12.7067	0.00134916
GLUTAMINE SYNTHETASE (EC 6.3.1.2) (GLUTAMATE--AMMONIA LIGASE)	NM_002065	BC018992	GLUL	-0.839523	12.2047	0.003117
GMP REDUCTASE 2 (EC 1.7.1.7) (GUANOSINE 5'-MONOPHOSPHATE OXIDOREDUCTASE 2) (GUANOSINE MONOPHOSPHATE REDUCTASE 2)	NM_016576	BC009832	GMPR2	-0.76202	10.4891	0.000127198
GMP SYNTHASE [GLUTAMINE-HYDROLYZING] (EC 6.3.5.2) (GLUTAMINE AMIDOTRANSFERASE) (GMP SYNTHETASE)	NM_003875	U10860	GMPS	-1.0899	11.4824	7.9804e-05
GUANINE NUCLEOTIDE-BINDING PROTEIN G(O), ALPHA SUBUNIT 1	NM_020988	AF493894	GNAO1	-0.804301	11.5352	0.00027188
GUANINE NUCLEOTIDE-BINDING PROTEIN BETA SUBUNIT-LIKE PROTEIN 12.3 (P205) (RECEPTOR OF ACTIVATED PROTEIN KINASE C 1) (RACK1) (RECEPTOR FOR ACTIVATED C KINASE)	NM_006098	M24193	GNB2L1	-0.694419	14.7111	0.006163
GUANINE NUCLEOTIDE-BINDING PROTEIN G(I)/G(S)/G(O) GAMMA-10 SUBUNIT	NM_004125	BC016319	GNG10	-1.12502	10.2742	0.000150012
GUANINE NUCLEOTIDE-BINDING PROTEIN G(I)/G(S)/G(O) GAMMA-10 SUBUNIT		BC016319	GNG10	-0.945585	10.4065	8.3452e-06
GLUCOSAMINE-6-PHOSPHATE ISOMERASE (EC 3.5.99.6) (GLUCOSAMINE-6- PHOSPHATE DEAMINASE) (GNPDA) (GLCN6P DEAMINASE) (OSCILLIN)	NM_005471	BC022322	GNPI	-0.596264	11.5787	0.0144128
GLUTATHIONE S-TRANSFERASE MU 3 (EC 2.5.1.18) (GSTM3-3) (GST CLASS-MU 3) (HGSTM3-3)	NM_000849	BC000088	GSTM3	-1.42112	13.0643	1.92204e-05
MALEYLACETOACETATE ISOMERASE (EC 5.2.1.2) (MAAI) (GLUTATHIONE S- TRANSFERASE ZETA 1) (EC 2.5.1.18) (GSTZ1-1)	NM_145871	BC001453	GSTZ1	-0.827812	10.2436	0.00085392
HISTONE H2A.X (H2A/X)	NM_002105	BC013416	H2AFX	-0.664364	12.4265	0.015119
HISTONE H2A.Z (H2A/Z)	NM_002106	U70494	H2AFZ	-0.750781	13.3738	0.0098438
SHORT CHAIN 3-HYDROXYACYL-COA DEHYDROGENASE, MITOCHONDRIAL PRECURSOR (EC 1.1.1.35) (HCDH) (MEDIUM AND SHORT CHAIN L-3-HYDROXYACYL-COENZYME A DEHYDROGENASE)	NM_005327	AF001902	HADHSC	-0.973283	10.3911	0.00061138
HISTIDYL-TRNA SYNTHETASE 2; HISTIDYL-TRNA SYNTHETASE; BA379J5.3; CHROMOSOME 20 OPEN READING FRAME 88	NM_080820	AF332356	HARS2	-0.719406	10.0606	0.0057406
HAIRY/ENHANCER-OF-SPLIT RELATED WITH YRPW MOTIF 1 (HAIRY AND ENHANCER OF SPLIT RELATED-1) (HESR-1) (CARDIOVASCULAR HELIX-LOOP-HELIX FACTOR 2) (HES-RELATED REPRESSOR PROTEIN 2 HERP2)	NM_012258	BC001873	HEY1	-0.798836	10.3752	0.00166618
3-HYDROXYISOBUTYRATE DEHYDROGENASE, MITOCHONDRIAL PRECURSOR (EC 1.1.1.31) (HIBADH)	NM_152740	AV649136	HIBADH	-0.504725	10.755	0.018586
HIGH MOBILITY GROUP PROTEIN 1-LIKE 10 (HMG-1L10)		Z95115	HMG1L10	-1.00879	10.4465	2.0216e-06
HIGH MOBILITY GROUP PROTEIN HMG-I/HMG-Y (HMG-I(Y)) (HIGH MOBILITY GROUP AT-HOOK 1)	NM_002131	L17131	HMGA1	-0.878045	10.5089	0.0004954
HIGH MOBILITY GROUP PROTEIN 1 (HMG-1)	NM_002128	BC003378	HMGB1	-1.11513	11.1918	8.0472e-06
HIGH MOBILITY GROUP PROTEIN 2 (HMG-2)	NM_002129	Z17240	HMGB2	-2.51249	11.0212	6.4982e-16
NONHISTONE CHROMOSOMAL PROTEIN HMG-17 (HIGH-MOBILITY GROUP NUCLEOSOME BINDING DOMAIN 2)	NM_005517	X13546	HMGN2	-0.501507	14.6266	0.027822
HEMATOLOGICAL AND NEUROLOGICAL EXPRESSED 1; HN1 PROTEIN	NM_016185	AF348672	HN1	-0.637672	10.1809	0.0080438
HETEROGENEOUS NUCLEAR RIBONUCLEOPROTEIN A1 (HELIX-DESTABILIZING PROTEIN) (SINGLE-STRAND BINDING PROTEIN) (HNRNP CORE PROTEIN A1)	NM_002136	BC004945	HNRPA1	-1.34234	12.9844	1.53862e-07
HETEROGENEOUS NUCLEAR RIBONUCLEOPROTEIN AB ISOFORM A; HNRNP TYPE A/B PROTEIN; APOLIPOPROTEIN B MRNA EDITING ENZYME, CATALYTIC POLYPEPTIDE 1-BINDING PROTEIN 1; APOBEC-1 BINDING PROTEIN 1; HETEROGENEOUS NUCLEAR RIBONUCLEOPROTEIN C; HNRNP CORE PROTEIN C	NM_031266	U76713	HNRPAB	-1.15104	10.6336	0.000148704
HETEROGENEOUS NUCLEAR RIBONUCLEOPROTEIN AB ISOFORM A; HNRNP TYPE A/B PROTEIN; APOLIPOPROTEIN B MRNA EDITING ENZYME, CATALYTIC POLYPEPTIDE 1-BINDING PROTEIN 1; APOBEC-1 BINDING PROTEIN 1; HETEROGENEOUS NUCLEAR RIBONUCLEOPROTEIN C; HNRNP CORE PROTEIN C	NM_004499	BC001616	HNRPAB	-0.909975	10.9754	2.1638e-05
HETEROGENEOUS NUCLEAR RIBONUCLEOPROTEIN M (HNRNP M)	NM_005968	X72018	HNRPM	-0.537275	10.4625	0.0065992
HETEROGENOUS NUCLEAR RIBONUCLEOPROTEIN U (HNRNP U) (SCAFFOLD ATTACHMENT FACTOR A) (SAF-A)	NM_004501	BC024767	HNRPU	-0.834788	11.1719	0.00056216
HOMER, NEURONAL IMMEDIATE EARLY GENE, 3	NM_004838	BC012113	HOMER3	-1.25701	10.8071	1.51086e-07
HEAT SHOCK 70 KDA PROTEIN 1 (HSP70.1) (HSP70-1/HSP70-2)	NM_005346	X04677	HSPA1B	-0.665615	10.2226	0.0054332
HEAT SHOCK COGNATE 71 KDA PROTEIN	NM_006597	BC019816	HSPA8	-2.1263	13.6448	4.5894e-14
HEAT SHOCK COGNATE 71 KDA PROTEIN	NM_153201	BC019816	HSPA8	-2.09187	12.2811	2.3982e-13
HEAT SHOCK 27 KDA PROTEIN (HSP 27) (STRESS-RESPONSIVE PROTEIN 27) (SRP27) (ESTROGEN-REGULATED 24 KDA PROTEIN) (28 KDA HEAT SHOCK PROTEIN)	NM_001540	S74571	HSPB1	-1.1046	11.2673	6.4206e-07
HEAT SHOCK PROTEIN HSP 90-ALPHA (HSP 86)	NM_005348	D87666	HSPCA	-0.68006	13.1692	0.0063698
HEAT SHOCK PROTEIN HSP 90-BETA (HSP 84) (HSP 90)	NM_007355	S70561	HSPCB	-0.741839	14.2747	0.0076662
60 KDA HEAT SHOCK PROTEIN, MITOCHONDRIAL PRECURSOR (HSP60) (60 KDA CHAPERONIN) (CPN60) (HEAT SHOCK PROTEIN 60) (HSP-60) (MITOCHONDRIAL MATRIX PROTEIN P1) (P60 LYMPHOCYTE PROTEIN) (HUCHA60)	NM_002156	BC003030	HSPD1	-0.615166	12.5256	0.0061558
69 KDA ISLET CELL AUTOANTIGEN (ICA69) (ISLET CELL AUTOANTIGEN 1) (ISLET CELL AUTOANTIGEN P69) (ICAP69)	NM_022307	U71263	ICA1	-0.528705	10.1615	0.031666
INTERFERON-INDUCED TRANSMEMBRANE PROTEIN 3 (INTERFERON-INDUCIBLE PROTEIN 1-8U)	NM_006435	BC009696	IFITM2	-0.702429	12.4642	0.024984
IMMUNOGLOBULIN-BINDING PROTEIN 1 (CD79A-BINDING PROTEIN 1) (B CELL SIGNAL TRANSDUCTION MOLECULE ALPHA 4) (ALPHA 4 PROTEIN)	NM_001551	Y08915	IGBP1	-0.634275	11.6275	0.0022764
INSULIN-LIKE GROWTH FACTOR BINDING PROTEIN 3 PRECURSOR (IGFBP-3) (IBP-3) (IGF-BINDING PROTEIN 3)	NM_000598	BC018962	IGFBP3	-0.799346	10.6085	0.000102914
INSULIN-LIKE GROWTH FACTOR BINDING PROTEIN 4 PRECURSOR (IGFBP-4) (IBP-4) (IGF-BINDING PROTEIN 4)	NM_001552	BC016041	IGFBP4	-2.11208	10.2418	8.8306e-15
IG GAMMA-4 CHAIN C REGION		K01316	IGHG4	-0.522866	11.2847	0.04094
INTERLEUKIN-17B RECEPTOR PRECURSOR (IL-17B RECEPTOR) (IL-17 RECEPTOR HOMOLOG 1) (IL-17RH1) (IL17RH1) (CYTOKINE RECEPTOR CRL4)	NM_018725	BC000980	IL17BR	-0.514029	10.5017	0.029266
INTERLEUKIN ENHANCER BINDING FACTOR 2; NUCLEAR FACTOR OF ACTIVATED T-CELLS, 45-KDA	NM_004515		ILF2	-0.692447	12.3106	0.0017179
INTERLEUKIN ENHANCER BINDING FACTOR 2; NUCLEAR FACTOR OF ACTIVATED T-CELLS, 45-KDA	NM_004515	U10323	ILF2	-0.535082	11.8324	0.0179302
INOSINE-5'-MONOPHOSPHATE DEHYDROGENASE 2 (EC 1.1.1.205) (IMP DEHYDROGENASE 2) (IMPDH-II) (IMPD 2)	NM_000884	BC015567	IMPDH2	-2.69239	11.4182	9.1736e-15
TYROSINE-PROTEIN KINASE JAK1 (EC 2.7.1.112) (JANUS KINASE 1) (JAK-1)	NM_002227	M64174	JAK1	-0.758913	10.8899	0.0040406
JUNCTION PLAKOGLOBIN (DESMOPLAKIN III)	NM_002230	BC011865	JUP	-0.736332	11.2411	0.0081976
JUNCTION PLAKOGLOBIN (DESMOPLAKIN III)	NM_002230	BC011865	JUP	-0.552432	11.5663	0.0173138
POTASSIUM CHANNEL SUBFAMILY K MEMBER 15 (ACID-SENSITIVE POTASSIUM CHANNEL PROTEIN TASK-5) (TWIK-RELATED ACID-SENSITIVE K+ CHANNEL 5) (TWO PORE POTASSIUM CHANNEL KT3.3)	NM_022358	AL118522	KCNK15	-1.96214	10.5175	1.44458e-11
POTASSIUM VOLTAGE-GATED CHANNEL SUBFAMILY KQT MEMBER 1 (POTASSIUM CHANNEL KQT-LIKE 1) (KVLQT1) (KV1.9)	NM_000218	BC017074	KCNQ1	-0.680301	11.6274	0.02738
KH DOMAIN CONTAINING, RNA BINDING, SIGNAL TRANSDUCTION ASSOCIATED 1; GAP-ASSOCIATED TYROSINE PHOSPHOPROTEIN P62 (SAM68)	NM_006559	AK091346	KHDRBS1	-0.786234	10.9362	0.00029828
KELCH-LIKE PROTEIN 4	NM_057162	AL035424	KLHL4	-0.720594	10.3242	0.026262
IMPORTIN BETA-1 SUBUNIT (KARYOPHERIN BETA-1 SUBUNIT) (NUCLEAR FACTOR P97) (IMPORTIN 90)	NM_002265	BC003572	KPNB1	-0.615709	12.4608	0.0112944
KERATIN, TYPE I CYTOSKELETAL 12 (CYTOKERATIN 12) (K12) (CK 12)	NM_000223	AF137286	KRT12	-1.817	12.6545	3.1634e-12
KERATIN, TYPE I CYTOSKELETAL 16 (CYTOKERATIN 16) (K16) (CK 16)	NM_005557	S78514	KRT16	-0.905166	10.8767	1.4459e-05
KERATIN, TYPE I CYTOSKELETAL 18 (CYTOKERATIN 18) (K18) (CK 18)	NM_000224	M26325	KRT18	-1.28892	14.4482	0.000164584
KERATIN, TYPE I CYTOSKELETAL 19 (CYTOKERATIN 19) (K19) (CK 19)	NM_002276	AF202321	KRT19	-1.22702	14.3278	2.7566e-08
KERATIN, TYPE II CYTOSKELETAL 8 (CYTOKERATIN 8) (K8) (CK 8)	NM_002273	X74981	KRT8	-1.43963	14.3618	7.2092e-05
KERATIN, TYPE II CYTOSKELETAL 8 (CYTOKERATIN 8) (K8) (CK 8)	NM_002273	X74981	KRT8	-1.3242	14.1818	1.19722e-05
KERATIN, HAIR, BASIC, 6; HARD KERATIN, TYPE II, 6	NM_002284	AJ000263	KRTHB6	-1.44798	13.9597	2.7912e-05
LIGATIN (HEPATOCELLULAR CARCINOMA-ASSOCIATED ANTIGEN 56)	NM_006893	BC001585	LGTN	-1.26339	10.6303	3.9844e-08
LEUKOCYTE IMMUNOGLOBULIN-LIKE RECEPTOR, SUBFAMILY B (WITH TM AND ITIM DOMAINS), MEMBER 1; LEUKOCYTE IMMUNOGLOBULIN-LIKE RECEPTOR 1; CD85 ANTIGEN	NM_006669	AF009221	LILRB1	-0.785537	12.6033	0.00033356
LEUKOTRIENE A-4 HYDROLASE (EC 3.3.2.6) (LTA-4 HYDROLASE) (LEUKOTRIENE A(4) HYDROLASE)	NM_000895	BC032528	LTA4H	-1.51172	10.4434	2.8538e-08
GPI-ANCHORED PROTEIN P137 (P137GPI)	NM_005898	BC001731	M11S1	-1.02096	11.5178	2.2328e-06
GPI-ANCHORED PROTEIN P137 (P137GPI)	NM_005898	BC001731	M11S1	-0.589286	10.4757	0.032752
MELANOMA-ASSOCIATED ANTIGEN D2 (MAGE-D2 ANTIGEN) (BREAST CANCER ASSOCIATED GENE 1 PROTEIN) (BCG-1) (11B6) (HEPATOCELLULAR CARCINOMA ASSOCIATED PROTEIN JCL-1)	NM_014599	BC000304	MAGED2	-0.56399	10.9759	0.0086248
AMINE OXIDASE [FLAVIN-CONTAINING] B (EC 1.4.3.4) (MONOAMINE OXIDASE) (MAO-B)	NM_000898	AL008709	MAOB	-0.524546	11.1572	0.024338
DUAL SPECIFICITY MITOGEN-ACTIVATED PROTEIN KINASE KINASE 2 (EC 2.7.1.-) (MAP KINASE KINASE 2) (MAPKK 2) (ERK ACTIVATOR KINASE 2) (MAPK/ERK KINASE 2) (MEK2)	NM_030662	BC018645	MAP2K2	-0.531982	11.3028	0.015009
TUBULIN BETA-4 CHAIN (TUBULIN BETA-III)	NM_006086	BC000748	MC1R	-0.957716	10.5449	0.003787
DNA REPLICATION LICENSING FACTOR MCM2 (NUCLEAR PROTEIN BM28)	NM_004526	BC017490	MCM2	-2.44799	10.3718	6.2622e-18
DNA REPLICATION LICENSING FACTOR MCM3 (DNA POLYMERASE ALPHA HOLOENZYME-ASSOCIATED PROTEIN P1) (RLF BETA SUBUNIT) (P102 PROTEIN) (P1-MCM3)	NM_002388	BC001626	MCM3	-1.50042	10.0849	5.1548e-11
DNA REPLICATION LICENSING FACTOR MCM6 (P105MCM)	NM_005915	U67283	MCM6	-1.87215	10.6463	2.859e-12
DNA REPLICATION LICENSING FACTOR MCM7 (CDC47 HOMOLOG) (P1.1-MCM3)	NM_005916	D28480	MCM7	-1.73737	11.6226	5.0408e-12
METHIONINE AMINOPEPTIDASE 1 (EC 3.4.11.18) (METAP 1) (PEPTIDASE M 1) (FRAGMENT)	NM_015143	BC030054	METAP1	-0.778071	10.8138	0.0011594
METHYLATED-DNA--PROTEIN-CYSTEINE METHYLTRANSFERASE (EC 2.1.1.63) (6-O- METHYLGUANINE-DNA METHYLTRANSFERASE)	NM_002412	BC000824	MGMT	-1.477	11.7064	2.2068e-07
MOTILIN PRECURSOR [CONTAINS: MOTILIN; MOTILIN ASSOCIATED PEPTIDE (MAP)]	NM_002418	M30280	MLN	-0.743233	10.9985	0.00027782
3-MERCAPTOPYRUVATE SULFURTRANSFERASE (EC 2.8.1.2) (MST)	NM_021126	BC018717	MPST	-1.19477	11.6113	3.1362e-07
3-MERCAPTOPYRUVATE SULFURTRANSFERASE (EC 2.8.1.2) (MST)	NM_021126	BC018717	MPST	-1.03389	11.0349	0.00027616
MITOCHONDRIAL RIBOSOMAL PROTEIN L24	NM_024540	BC012440	MRPL24	-0.561563	10.7471	0.0053362
BIFUNCTIONAL METHYLENETETRAHYDROFOLATE DEHYDROGENASE/CYCLOHYDROLASE, MITOCHONDRIAL PRECURSOR [INCLUDES: NAD-DEPENDENT METHYLENETETRAHYDROFOLATE DEHYDROGENASE (EC 1.5.1.15); METHENYLTETRAHYDROFOLATE CYCLOHYDROLASE (EC 3.5.4.9)]	NM_006636	BC017054	MTHFD2	-0.972348	12.1443	9.3282e-05
MYB BINDING PROTEIN 1A; P53-ACTIVATED PROTEIN-2	NM_014520	AF147709	MYBBP1A	-0.548611	12.1286	0.03552
NUCLEOSOME ASSEMBLY PROTEIN 1-LIKE 1 (NAP-1 RELATED PROTEIN)	NM_004537	AF300335	NAP1L1	-1.46136	10.0072	3.314e-06
NUCLEOSOME ASSEMBLY PROTEIN 1-LIKE 1 (NAP-1 RELATED PROTEIN)	NM_004537	BC015599	NAP1L1	-0.984527	10.9946	1.11136e-05
NEUROBLASTOMA SUPPRESSOR OF TUMORIGENICITY 1 (ZINC FINGER PROTEIN DAN) (N03)	NM_005380	BC012037	NBL1	-1.05421	10.2653	1.70248e-05
NUCLEOLAR PROTEIN NOP56 (NUCLEOLAR PROTEIN 5A)	NM_006392	AL049712	NOL5A	-1.13305	10.6611	1.50278e-07
54 KDA NUCLEAR RNA- AND DNA-BINDING PROTEIN (P54(NRB)) (P54NRB) (55 KDA NUCLEAR PROTEIN) (NMT55) (NON-POU DOMAIN-CONTAINING OCTAMER- BINDING PROTEIN) (DNA-BINDING P52/P100 COMPLEX, 52 KDA SUBUNIT)	NM_007363	BC028299	NONO	-1.49113	11.5536	1.06846e-10
EPIDIDYMAL SECRETORY PROTEIN E1 PRECURSOR (NIEMANN-PICK DISEASE TYPE C2 PROTEIN) (EPI-1) (HE1) (EPIDIDYMAL SECRETORY PROTEIN 14.6) (ESP14.6)	NM_006432	X78134	NPC2	-0.561069	11.8391	0.011761
PUROMYCIN-SENSITIVE AMINOPEPTIDASE (EC 3.4.11.-) (PSA)	NM_006310	AF252387	NPEPPS	-0.760546	10.7116	0.00063244
NUCLEOPHOSMIN (NPM) (NUCLEOLAR PHOSPHOPROTEIN B23) (NUMATRIN) (NUCLEOLAR PROTEIN NO38)	NM_002520	U41743	NPM1	-0.913366	14.7969	7.6512e-05
NUCLEAR FACTOR RIP140 (NUCLEAR RECEPTOR INTERACTING PROTEIN 1)	NM_003489	AL163207	NRIP1	-1.18965	10.0783	5.5318e-07
NUCLEASE SENSITIVE ELEMENT BINDING PROTEIN 1 (Y BOX BINDING PROTEIN-1) (Y-BOX TRANSCRIPTION FACTOR) (YB-1) (CCAAT-BINDING TRANSCRIPTION FACTOR I SUBUNIT A) (CBF-A) (ENHANCER FACTOR I SUBUNIT A) (EFI-A) (DNA-BINDING PROTEIN B) (DBPB)	NM_004559	M85234	NSEP1	-0.623038	12.1224	0.0143058
5',3'-NUCLEOTIDASE, CYTOSOLIC; 5'(3')-DEOXYRIBONUCLEOTIDASE; 5' NUCLEOTIDASE, DEOXY (PYRIMIDINE), CYTOSOLIC TYPE C; URIDINE 5'-MONOPHOSPHATE PHOSPHOHYDROLASE 2	NM_014595	BC008183	NT5C	-0.75979	11.7906	0.0040236
5',3'-NUCLEOTIDASE, MITOCHONDRIAL PRECURSOR; 5(3)-DEOXYRIBONUCLEOTIDASE; 5' NUCLEOTIDASE, MITOCHONDRIAL	NM_020201	AF210652	NT5M	-1.00676	10.4039	0.00038792
NUCLEAR RNA EXPORT FACTOR 1 (TIP ASSOCIATING PROTEIN) (TIP-ASSOCIATED PROTEIN) (MRNA EXPORT FACTOR TAP)	NM_006362	U80073	NXF1	-0.523777	10.2415	0.0101706
UDP-N-ACETYLGLUCOSAMINE--PEPTIDE N-ACETYLGLUCOSAMINYLTRANSFERASE 110 KDA SUBUNIT (EC 2.4.1.-) (O-GLCNAC TRANSFERASE P110 SUBUNIT)		AL050366	OGT	-1.02262	10.0972	1.81772e-06
ORM1-LIKE 3	NM_139280	AK075212	ORMDL3	-0.844215	10.917	0.010174
POLY(A)-BINDING PROTEIN, CYTOPLASMIC 3; POLY(A)-BINDING PROTEIN-LIKE 3; TESTIS-SPECIFIC POLY(A)-BINDING PROTEIN (PABP); TESTIS-SPECIFIC POLY(A)-BINDING PROTEIN 3	NM_030979	BC027617	PABPC3	-1.14518	13.5082	7.8696e-08
POLYADENYLATE-BINDING PROTEIN 4 (POLY(A) BINDING PROTEIN 4) (PABP 4) (INDUCIBLE POLY(A)-BINDING PROTEIN) (IPABP) (ACTIVATED-PLATELET PROTEIN-1) (APP-1)	NM_003819	U75686	PABPC4	-1.19213	11.5377	0.00026822
POLYADENYLATE-BINDING PROTEIN 1 (POLY(A)-BINDING PROTEIN 1) (PABP 1) (PABP1)	NM_002568	U68103	PABPL1	-0.999032	13.1844	0.00048124
POLYADENYLATE-BINDING PROTEIN 1 (POLY(A)-BINDING PROTEIN 1) (PABP 1) (PABP1)	NM_002568	U68103	PABPL1	-0.626878	14.7011	0.0021512
POLY(A)-BINDING PROTEIN, NUCLEAR 1; POLY(A) BINDING PROTEIN II; OCULOPHARYNGEAL MUSCULAR DYSTROPHY; POLY(A) BINDING PROTEIN 2	NM_004643	BC010939	PABPN1	-0.556675	11.089	0.0063138
MULTIFUNCTIONAL PROTEIN ADE2 [INCLUDES: PHOSPHORIBOSYLAMINOIMIDAZOLE- SUCCINOCARBOXAMIDE SYNTHASE (EC 6.3.2.6) (SAICAR SYNTHETASE); PHOSPHORIBOSYLAMINOIMIDAZOLE CARBOXYLASE (EC 4.1.1.21) (AIR CARBOXYLASE) (AIRC)]	NM_006452	BC019255	PAICS	-0.9723	10.0376	0.000190176
SERINE/THREONINE-PROTEIN KINASE PAK 4 (EC 2.7.1.-) (P21-ACTIVATED KINASE 4) (PAK-4)	NM_005884	AB032968	PAK4	-0.721987	11.6926	0.0011873
BIFUNCTIONAL 3'-PHOSPHOADENOSINE 5'-PHOSPHOSULFATE SYNTHETHASE 2 (PAPS SYNTHETHASE 2) (PAPSS 2) (SULFURYLASE KINASE 2) (SK2) (SK 2) [INCLUDES: SULFATE ADENYLYLTRANSFERASE (EC 2.7.7.4) (SULFATE ADENYLATE TRANSFERASE) (SAT) (ATP-SULFURYLASE); ADENYLYLS	NM_004670	BC009894	PAPSS2	-1.05695	10.6101	0.000129654
PAIRED BOX PROTEIN PAX-8	NM_013951	BC001060	PAX8	-1.25735	11.6253	1.62722e-06
PTERIN-4-ALPHA-CARBINOLAMINE DEHYDRATASE (EC 4.2.1.96) (PHS) (4-ALPHA- HYDROXY-TETRAHYDROPTERIN DEHYDRATASE) (PHENYLALANINE HYDROXYLASE- STIMULATING PROTEIN) (PTERIN CARBINOLAMINE DEHYDRATASE) (PCD) (DIMERIZATION COFACTOR OF HEPATOCYTE NUCLEAR FACTOR	NM_000281	L04537	PCBD	-0.816576	10.6641	0.00057308
POLY(RC)-BINDING PROTEIN 2 (ALPHA-CP2) (HNRNP-E2)	NM_020528	AF176329	PCBP3	-0.717163	14.0146	0.006541
PROLIFERATING CELL NUCLEAR ANTIGEN (PCNA) (CYCLIN)	NM_002592	BC000491	PCNA	-1.1039	10.7663	0.000122618
PYRIDOXAL KINASE (EC 2.7.1.35) (PYRIDOXINE KINASE)	NM_003681	BC005825	PDXK	-0.653281	10.1647	0.00174508
PDZ DOMAIN CONTAINING 1	NM_002614	BC006496	PDZK1	-4.166	10.4024	1.5056e-19
ASTROCYTIC PHOSPHOPROTEIN PEA-15 (PED)	NM_003768	X86809	PEA15	-0.775053	11.0053	0.00049344
PERQ AMINO ACID RICH WITH GYF DOMAIN PROTEIN 1	NM_022574	AF053356	PERQ1	-1.2113	11.1576	3.9386e-05
PREFOLDIN SUBUNIT 4 (PROTEIN C-1)	NM_002623	BC010953	PFDN4	-0.608333	13.3811	0.0064982
6-PHOSPHOFRUCTOKINASE, TYPE C (EC 2.7.1.11) (PHOSPHOFRUCTOKINASE 1) (PHOSPHOHEXOKINASE) (PHOSPHOFRUCTO-1-KINASE ISOZYME C) (PFK-C) (6-PHOSPHOFRUCTOKINASE, PLATELET TYPE)	NM_002627	M64784	PFKP	-1.26902	10.3583	1.44598e-06
PEPSIN A PRECURSOR (EC 3.4.23.1)	NM_014224	M26031	PGA5	-1.04232	11.3725	0.00063038
6-PHOSPHOGLUCONOLACTONASE (EC 3.1.1.31) (6PGL)	NM_012088	AF091091	PGLS	-1.76441	10.1067	4.2304e-11
PROHIBITIN	NM_002634	BC013401	PHB	-0.909993	10.6141	0.0023794
D-3-PHOSPHOGLYCERATE DEHYDROGENASE (EC 1.1.1.95) (3-PGDH)	NM_006623	BC011262	PHGDH	-1.74931	13.235	3.795e-09
CAMP-DEPENDENT PROTEIN KINASE INHIBITOR, BETA FORM (PKI-BETA)	NM_032471	AF087873	PKIB	-0.993091	12.1364	7.6276e-05
PROCOLLAGEN-LYSINE,2-OXOGLUTARATE 5-DIOXYGENASE 2 PRECURSOR (EC 1.14.11.4) (LYSYL HYDROXYLASE 2) (LH2)	NM_000935	U84573	PLOD2	-1.18235	10.8127	7.474e-07
INTESTINAL MEMBRANE A4 PROTEIN (DIFFERENTIATION-DEPENDENT PROTEIN A4) (PROTEOLIPID PROTEIN 2)	NM_002668	U93305	PLP2	-0.826274	10.7044	0.00112358
PININ, DESMOSOME ASSOCIATED PROTEIN	NM_002687	Y10351	PNN	-0.571672	10.062	0.0077022
DNA POLYMERASE DELTA SUBUNIT 2 (EC 2.7.7.7)	NM_006230	BC000459	POLD2	-0.774009	10.9219	0.0010275
DNA-DIRECTED RNA POLYMERASE II LARGEST SUBUNIT (EC 2.7.7.6) (RPB1)	NM_000937	X74870	POLR2A	-0.795854	10.4185	0.000118298
INORGANIC PYROPHOSPHATASE (EC 3.6.1.1) (PYROPHOSPHATE PHOSPHO- HYDROLASE) (PPASE)	NM_021129	Z48605	PP	-0.755672	11.9791	0.002035
PEPTIDYL-PROLYL CIS-TRANS ISOMERASE C (EC 5.2.1.8) (PPIASE) (ROTAMASE) (CYCLOPHILIN C)	NM_000943	BC002678	PPIC	-0.531186	10.9304	0.0068484
SERINE/THREONINE PROTEIN PHOSPHATASE PP1-GAMMA CATALYTIC SUBUNIT (EC 3.1.3.16) (PP-1G)	NM_002710	L07395	PPP1CC	-0.526351	12.012	0.026044
MAJOR PRION PROTEIN PRECURSOR (PRP) (PRP27-30) (PRP33-35C) (ASCR) (CD230 ANTIGEN)	NM_000311	AF076976	PRNP	-0.827066	10.6872	0.00058298
RIBOSE-PHOSPHATE PYROPHOSPHOKINASE I (EC 2.7.6.1) (PHOSPHORIBOSYL PYROPHOSPHATE SYNTHETASE I) (PPRIBP) (PRS-I)	NM_002764	X16554	PRPS1	-0.957488	10.9476	0.004287
PC4 AND SFRS1 INTERACTING PROTEIN 2	NM_033222	U94319	PSIP2	-1.12011	10.1347	5.2812e-06
PROTEASOME SUBUNIT ALPHA TYPE 2 (EC 3.4.25.1) (PROTEASOME COMPONENT C3) (MACROPAIN SUBUNIT C3) (MULTICATALYTIC ENDOPEPTIDASE COMPLEX SUBUNIT C3)	NM_002787	BC002900	PSMA2	-0.575625	12.2013	0.0108206
PROTEASOME SUBUNIT ALPHA TYPE 3 (EC 3.4.25.1) (PROTEASOME COMPONENT C8) (MACROPAIN SUBUNIT C8) (MULTICATALYTIC ENDOPEPTIDASE COMPLEX SUBUNIT C8)	NM_002788	BC029402	PSMA3	-0.638503	10.4872	0.022866
PROTEASOME SUBUNIT ALPHA TYPE 4 (EC 3.4.25.1) (PROTEASOME COMPONENT C9) (MACROPAIN SUBUNIT C9) (MULTICATALYTIC ENDOPEPTIDASE COMPLEX SUBUNIT C9) (PROTEASOME SUBUNIT L)	NM_002789	BC022445	PSMA4	-0.875637	10.9443	0.0024496
PROTEASOME SUBUNIT ALPHA TYPE 4 (EC 3.4.25.1) (PROTEASOME COMPONENT C9) (MACROPAIN SUBUNIT C9) (MULTICATALYTIC ENDOPEPTIDASE COMPLEX SUBUNIT C9) (PROTEASOME SUBUNIT L)	NM_002789	BC022445	PSMA4	-0.707593	11.5446	0.0018269
PROTEASOME SUBUNIT BETA TYPE 7 PRECURSOR (EC 3.4.25.1) (PROTEASOME SUUBUNIT Z) (MACROPAIN CHAIN Z) (MULTICATALYTIC ENDOPEPTIDASE COMPLEX CHAIN Z)	NM_002799	BC017116	PSMB7	-0.500735	11.081	0.020956
PROTEASOME ACTIVATOR COMPLEX SUBUNIT 1 (PROTEASOME ACTIVATOR 28-ALPHA SUBUNIT) (PA28ALPHA) (PA28A) (ACTIVATOR OF MULTICATALYTIC PROTEASE SUBUNIT 1) (11S REGULATOR COMPLEX ALPHA SUBUNIT) (REG-ALPHA) (INTERFERON GAMMA UP-REGULATED I-5111 PROTEIN) (IGUP	NM_006263	AB007137	PSME1	-0.682518	11.3303	0.00084722
PROTEASOME ACTIVATOR COMPLEX SUBUNIT 1 (PROTEASOME ACTIVATOR 28-ALPHA SUBUNIT) (PA28ALPHA) (PA28A) (ACTIVATOR OF MULTICATALYTIC PROTEASE SUBUNIT 1) (11S REGULATOR COMPLEX ALPHA SUBUNIT) (REG-ALPHA) (INTERFERON GAMMA UP-REGULATED I-5111 PROTEIN) (IGUP	NM_006263	AB007137	PSME1	-0.512608	11.9142	0.0152592
PROTHYMOSIN ALPHA	NM_002823	S56449	PTMA	-0.912107	12.7807	0.008209
PROTHYMOSIN ALPHA	NM_002823	S56449	PTMA	-0.633313	12.214	0.001664
PROSTATE TUMOR OVER EXPRESSED GENE 1	NM_017432	AF238381	PTOV1	-0.80763	11.0342	0.00023618
PITUITARY TUMOR-TRANSFORMING 2	NM_006607	AF200719	PTTG2	-1.01545	11.2826	0.00022064
PUMILIO HOMOLOG 1	NM_014676	BC013398	PUM1	-0.575419	11.2803	0.0138736
PAXILLIN	NM_002859	AC004263	PXN	-0.640629	12.5495	0.0117216
PYRROLINE-5-CARBOXYLATE REDUCTASE (EC 1.5.1.2) (P5CR) (P5C REDUCTASE)	NM_006907	AF218000	PYCR1	-0.747132	11.0175	0.0021332
PYRROLINE-5-CARBOXYLATE REDUCTASE (EC 1.5.1.2) (P5CR) (P5C REDUCTASE)	NM_153824	AF218000	PYCR1	-0.641969	10.5714	0.0036108
GLUTAMINYL-TRNA SYNTHETASE (EC 6.1.1.18) (GLUTAMINE--TRNA LIGASE) (GLNRS)	NM_005051	BC029739	QARS	-1.22543	11.1762	1.06424e-05
RAS-RELATED PROTEIN RAB-17	NM_022449	AK022600	RAB17	-0.541031	10.3427	0.020242
RAS-RELATED PROTEIN RAB-25 (CATX-8)	NM_020387	AF083124	RAB25	-0.751182	11.8069	0.004557
RAS-RELATED PROTEIN RAB-26	NM_014353	BC007681	RAB26	-0.664189	10.1258	0.0031602
RAS-RELATED C3 BOTULINUM TOXIN SUBSTRATE 1 (P21-RAC1) (RAS-LIKE PROTEIN TC25)	NM_018890	X56390	RAC1	-1.81342	10.7232	2.1784e-08
DOUBLE-STRAND-BREAK REPAIR PROTEIN RAD21 HOMOLOG (HHR21) (NUCLEAR MATRIX PROTEIN 1) (NXP-1)	NM_006265	D38551	RAD21	-0.676577	11.5722	0.0036304
DNA REPAIR PROTEIN RAD51 HOMOLOG 3	NM_058216	AF029669	RAD51C	-0.961265	10.9475	3.7276e-05
DNA REPAIR PROTEIN RAD51 HOMOLOG 3	NM_058216	AF029669	RAD51C	-0.875806	10.5698	0.00053882
RNA-BINDING PROTEIN RALY (AUTOANTIGEN P542) (HNRNP C3)	NM_007367	AL031668	RALY	-0.787665	10.5711	0.000135534
RNA-BINDING PROTEIN RALY (AUTOANTIGEN P542) (HNRNP C3)	NM_007367	AL031668	RALY	-0.769002	10.3877	0.00099016
RAS ASSOCIATION DOMAIN FAMILY 1 ISOFORM C; RAS ASSOCIATION DOMAIN FAMILY PROTEIN 1; TUMOR SUPPRESSOR PROTEIN RDA32; PANCREAS-SPECIFIC RAS ASSOCIATION DOMAIN FAMILY 1 PROTEIN; CARDIAC-SPECIFIC RAS ASSOCIATION DOMAIN FAMILY 1 PROTEIN	NM_170715	AF102771	RASSF1	-0.664975	12.2959	0.041848
RETINOBLASTOMA-LIKE PROTEIN 2 (130 KDA RETINOBLASTOMA-ASSOCIATED PROTEIN) (PRB2) (P130) (RBR-2)	NM_005611	U53220	RBL2	-0.507087	11.2024	0.0190154
RNA BINDING MOTIF, SINGLE STRANDED INTERACTING PROTEIN 3; RNA-BINDING PROTEIN	NM_014483	AF023259	RBMS3	-0.674112	12.0244	0.0041146
HETEROGENEOUS NUCLEAR RIBONUCLEOPROTEIN G (HNRNP G) (RNA BINDING MOTIF PROTEIN, X CHROMOSOME) (GLYCOPROTEIN P43)	NM_002139	BC007435	RBMXP1	-1.70909	11.6009	1.10312e-08
RETICULOCALBIN 1 PRECURSOR	NM_002901	AL078612	RCN1	-0.868975	10.6733	6.044e-05
RESISTIN-LIKE BETA PRECURSOR (RELMBETA) (CYSTEINE-RICH SECRETED PROTEIN FIZZ2) (COLON AND SMALL INTESTINE-SPECIFIC CYSTEINE-RICH PROTEIN) (CYSTEINE-RICH SECRETED PROTEIN A12-ALPHA-LIKE 1)	NM_032579	AF290873	RETNLB	-0.729724	10.5965	0.0052126
ACTIVATOR 1 140 KDA SUBUNIT (REPLICATION FACTOR C LARGE SUBUNIT) (A1 140 KDA SUBUNIT) (RF-C 140 KDA SUBUNIT) (ACTIVATOR 1 LARGE SUBUNIT) (DNA-BINDING PROTEIN PO-GA)	NM_002913	AF040250	RFC1	-0.600156	11.3422	0.033058
REGULATOR OF G-PROTEIN SIGNALING 10 (RGS10)	NM_002925	AF493934	RGS10	-0.547415	10.0661	0.0063434
RHO-RELATED BTB DOMAIN-CONTAINING PROTEIN 3	NM_014899	AB020685	RHOBTB3	-0.787473	11.1938	0.00048152
RING FINGER PROTEIN 13	NM_007282	BC009781	RNF13	-0.538632	10.3799	0.015205
REPLICATION PROTEIN A 14 KDA SUBUNIT (RP-A) (RF-A) (REPLICATION FACTOR-A PROTEIN 3)	NM_002947	BC009868	RPA3	-0.63862	11.6522	0.00119544
60S RIBOSOMAL PROTEIN L10A (CSA-19)	NM_007104	X93352	RPL10A	-1.52393	14.1534	9.2588e-07
60S RIBOSOMAL PROTEIN L12	NM_000976	BC008230	RPL12	-0.947286	14.8487	0.00136874
60S RIBOSOMAL PROTEIN L13A (23 KDA HIGHLY BASIC PROTEIN)	NM_012423	BC004900	RPL13A	-1.16071	14.3805	7.8084e-06
60S RIBOSOMAL PROTEIN L14 (CAG-ISL 7)	NM_003973	AB046407	RPL14	-1.32614	13.6193	3.13e-09
60S RIBOSOMAL PROTEIN L15	NM_002948	BC030575	RPL15	-1.13963	13.4546	3.854e-06
60S RIBOSOMAL PROTEIN L17 (L23)	NM_000985	AB007174	RPL17	-0.978513	12.0633	2.2778e-05
60S RIBOSOMAL PROTEIN L21	NM_000982	AB007176	RPL21	-0.585791	14.2739	0.024362
60S RIBOSOMAL PROTEIN L22 (EPSTEIN-BARR VIRUS SMALL RNA ASSOCIATED PROTEIN) (EBER ASSOCIATED PROTEIN) (EAP) (HEPARIN BINDING PROTEIN HBP15)	NM_000983	D17652	RPL22	-0.76426	12.5171	0.00054334
60S RIBOSOMAL PROTEIN L23 (L17)	NM_000978	F14853	RPL23	-0.884374	14.6003	4.262e-05
60S RIBOSOMAL PROTEIN L23A	NM_000984	X65228	RPL23A	-0.580825	13.7739	0.0034856
60S RIBOSOMAL PROTEIN L24 (L30)	NM_000986	AF063243	RPL24	-1.02609	14.267	1.28328e-05
60S RIBOSOMAL PROTEIN L26	NM_000987	X80699	RPL26	-1.01219	14.1751	6.2632e-06
60S RIBOSOMAL PROTEIN L27	NM_000988	X56852	RPL27	-0.653802	13.4688	0.005099
60S RIBOSOMAL PROTEIN L27A	NM_000990	AB007178	RPL27A	-0.821979	10.9231	0.00164958
60S RIBOSOMAL PROTEIN L3 (HIV-1 TAR RNA BINDING PROTEIN B) (TARBP-B)	NM_000967	AB007166	RPL3	-1.71219	14.3395	3.7376e-11
60S RIBOSOMAL PROTEIN L31	NM_000993	Z81183	RPL31	-1.5128	13.6475	3.2188e-09
60S RIBOSOMAL PROTEIN L34	NM_000995	AB007181	RPL34	-2.36851	10.2563	1.4787e-14
60S RIBOSOMAL PROTEIN L35	NM_007209	BC000348	RPL35	-0.500748	13.584	0.0149642
60S RIBOSOMAL PROTEIN L37 (G1.16)	NM_000997	X66369	RPL37	-0.517769	14.7974	0.026176
60S RIBOSOMAL PROTEIN L4 (L1)	NM_000968	AB061820	RPL4	-1.14675	12.9123	5.5462e-07
60S RIBOSOMAL PROTEIN L5	NM_000969	AF113210	RPL5	-1.45524	13.8348	3.3394e-08
60S RIBOSOMAL PROTEIN L7	NM_000971	X57958	RPL7	-1.59858	13.9821	1.47718e-09
60S RIBOSOMAL PROTEIN L7	NM_000971	BC006095	RPL7	-1.44856	14.1443	1.0172e-06
60S RIBOSOMAL PROTEIN L7	NM_000971	X57958	RPL7	-1.42981	13.1215	1.00016e-06
60S RIBOSOMAL PROTEIN L7A (SURFEIT LOCUS PROTEIN 3) (PLA-X POLYPEPTIDE)	NM_000972	M36072	RPL7A	-0.921488	14.5228	0.0051752
60S ACIDIC RIBOSOMAL PROTEIN P2	NM_001004	BC007573	RPLP2	-0.615271	13.0231	0.0129166
40S RIBOSOMAL PROTEIN S15A	NM_001019	X77953	RPS15A	-0.595463	12.6977	0.0047304
40S RIBOSOMAL PROTEIN S17	NM_001021	BC022370	RPS17	-0.663333	14.6648	0.000806
40S RIBOSOMAL PROTEIN S2 (S4) (LLREP3 PROTEIN)	NM_002952	BC021545	RPS2	-1.49838	13.695	7.4504e-08
40S RIBOSOMAL PROTEIN S20	NM_001023	AB007156	RPS20	-0.629238	14.5493	0.0040534
40S RIBOSOMAL PROTEIN S25	NM_001028	X62482	RPS25	-0.711004	13.9501	0.0044806
40S RIBOSOMAL PROTEIN S27A	NM_002954	D83209	RPS27A	-0.684184	14.1725	0.0022506
40S RIBOSOMAL PROTEIN S3	NM_001005	L16016	RPS3	-0.539003	14.8353	0.040682
40S RIBOSOMAL PROTEIN S3A	NM_001006	U22231	RPS3A	-1.21414	13.5056	2.2064e-08
40S RIBOSOMAL PROTEIN S3A	NM_001006	U22231	RPS3A	-0.879656	13.9627	0.000188088
40S RIBOSOMAL PROTEIN S4, Y ISOFORM 2	NM_138963	AF497481	RPS4Y2	-0.994167	13.5056	8.3666e-06
40S RIBOSOMAL PROTEIN S6 (PHOSPHOPROTEIN NP33)	NM_001010	Z54209	RPS6	-0.59556	14.7268	0.038584
40S RIBOSOMAL PROTEIN S7 (S8)	NM_001011	X56846	RPS7	-1.068	11.9129	8.8518e-07
RAS SUPPRESSOR PROTEIN 1 (RSU-1) (RSP-1)	NM_012425	BC015644	RSU1	-0.986248	11.0072	3.8178e-06
RETICULON 4 (NEURITE OUTGROWTH INHIBITOR) (NOGO PROTEIN) (FOOCEN) (NEUROENDOCRINE-SPECIFIC PROTEIN) (NSP) (NEUROENDOCRINE SPECIFIC PROTEIN C HOMOLOG) (RTN-X) (RETICULON 5) (MY043 PROTEIN)	NM_020532	AF333336	RTN4	-0.60743	10.6832	0.025954
RETINOIC ACID RECEPTOR RXR-ALPHA	NM_002957	X52773	RXRA	-0.518199	10.2	0.0122648
CALPACTIN I LIGHT CHAIN (P10 PROTEIN) (P11) (CELLULAR LIGAND OF ANNEXIN II)	NM_002966	M16464	S100A10	-0.974049	13.8273	2.5314e-05
SERYL-TRNA SYNTHETASE (EC 6.1.1.11) (SERINE--TRNA LIGASE) (SERRS)	NM_006513	BC009390	SARS	-0.688115	13.2538	0.024344
SARCOMA AMPLIFIED SEQUENCE	NM_005981	BC010377	SAS	-0.593868	11.4221	0.024708
SEC14-LIKE PROTEIN 1	NM_003003	U79284	SEC14L1	-0.690129	10.4492	0.0024522
ALPHA-1-ANTITRYPSIN PRECURSOR (ALPHA-1 PROTEASE INHIBITOR) (ALPHA-1- ANTIPROTEINASE) (PRO0684/PRO2209)	NM_000295	M26123	SERPINA1	-1.00067	10.285	1.94448e-06
SET PROTEIN (HLA-DR ASSOCIATED PROTEIN II) (PHAPII) (PHOSPHATASE 2A INHIBITOR I2PP2A)	NM_003011	U51924	SET	-0.798198	12.1124	0.00028074
SPLICING FACTOR, PROLINE-AND GLUTAMINE-RICH (POLYPYRIMIDINE TRACT- BINDING PROTEIN-ASSOCIATED SPLICING FACTOR) (PTB-ASSOCIATED SPLICING FACTOR) (PSF) (DNA-BINDING P52/P100 COMPLEX, 100 KDA SUBUNIT)	NM_005066	X16850	SFPQ	-0.56219	10.173	0.026272
SPLICING FACTOR, ARGININE/SERINE-RICH 5 (PRE-MRNA SPLICING FACTOR SRP40) (DELAYED-EARLY PROTEIN HRS)		AF020307	SFRS5	-0.778526	10.738	0.0038614
SEVEN IN ABSENTIA HOMOLOG 2 (DROSOPHILA); SEVEN IN ABSENTIA (DROSOPHILA) HOMOLOG 2	NM_005067	BC013082	SIAH2	-0.522721	11.971	0.0190042
SIGNAL-INDUCED PROLIFERATION-ASSOCIATED PROTEIN 1 (SIPA-1) (GTPASE- ACTIVATING PROTEIN SPA-1) (P130 SPA-1)	NM_006747	BC010492	SIPA1	-0.552948	12.4932	0.0076486
OLIGOPEPTIDE TRANSPORTER, KIDNEY ISOFORM (PEPTIDE TRANSPORTER 2) (KIDNEY H+/PEPTIDE COTRANSPORTER) (SOLUTE CARRIER FAMILY 15, MEMBER 2)	NM_021082	S78203	SLC15A2	-0.959896	11.5323	8.6554e-05
SOLUTE CARRIER FAMILY 17 (ANION/SUGAR TRANSPORTER), MEMBER 5; SOLUTE CARRIER FAMILY 17, MEMBER 5	NM_012434	BC020961	SLC17A5	-1.30612	11.7085	0.000162352
SOLUTE CARRIER FAMILY 22 MEMBER 8; ORGANIC ANION TRANSPORTER 3	NM_004254	AF097491	SLC22A8	-1.12734	11.2039	1.93102e-07
SOLUTE CARRIER FAMILY 9 (SODIUM/HYDROGEN EXCHANGER), ISOFORM 3 REGULATORY FACTOR 1	NM_004252	BC011777	SLC9A3R1	-0.654478	12.9401	0.0119448
SWI/SNF-RELATED MATRIX-ASSOCIATED ACTIN-DEPENDENT REGULATOR OF CHROMATIN E1; MAMMALIAN CHROMATIN REMODELING COMPLEX BRG1-ASSOCIATED FACTOR 57	NM_152349	BC032815	SMARCE1	-0.669445	10.1551	0.0066054
SPERMINE SYNTHASE (EC 2.5.1.22) (SPERMIDINE AMINOPROPYLTRANSFERASE) (SPMSY)	NM_004595	BC009898	SMS	-1.10785	10.0855	0.00088956
U1 SMALL NUCLEAR RIBONUCLEOPROTEIN 70 KDA (U1 SNRNP 70 KDA) (SNRNP70) (U1-70K)	NM_003089	AL117507	SNRP70	-0.768415	11.822	0.00147456
U1 SMALL NUCLEAR RIBONUCLEOPROTEIN A (U1 SNRNP A PROTEIN)	NM_004596	BC008290	SNRPA	-0.542274	11.5035	0.0169554
SUPEROXIDE DISMUTASE [MN], MITOCHONDRIAL PRECURSOR (EC 1.15.1.1)	NM_000636	BC012423	SOD2	-0.710317	10.7702	0.00179578
SPECTRIN ALPHA CHAIN, BRAIN (SPECTRIN, NON-ERYTHROID ALPHA CHAIN) (ALPHA-II SPECTRIN) (FODRIN ALPHA CHAIN)	NM_003127	AF148808	SPTAN1	-0.635845	10.4564	0.023716
SORCIN (22 KDA PROTEIN) (CP-22) (V19)	NM_003130	BC011025	SRI	-1.70612	10.503	4.9138e-07
LUPUS LA PROTEIN (SJOGREN SYNDROME TYPE B ANTIGEN) (SS-B) (LA RIBONUCLEOPROTEIN) (LA AUTOANTIGEN)	NM_003142	BC020818	SSB	-0.577593	10.5103	0.0092318
HSC70-INTERACTING PROTEIN (HIP) (PUTATIVE TUMOR SUPPRESSOR ST13) (PROGESTERONE RECEPTOR-ASSOCIATED P48 PROTEIN)	NM_003932	Z98048	ST13	-0.915021	12.3611	0.000172386
STANNIOCALCIN 2 PRECURSOR (STC-2) (STANNIOCALCIN-RELATED PROTEIN) (STCRP) (STC-RELATED PROTEIN)	NM_003714	BC013958	STC2	-2.19484	12.1222	3.4676e-15
STANNIOCALCIN 2 PRECURSOR (STC-2) (STANNIOCALCIN-RELATED PROTEIN) (STCRP) (STC-RELATED PROTEIN)	NM_003714	BC013958	STC2	-2.08629	10.1191	4.5556e-15
SERINE/THREONINE KINASE 6 (EC 2.7.1.37) (SERINE/THREONINE KINASE 15) (AURORA/IPL1-RELATED KINASE 1) (AURORA-RELATED KINASE 1) (HARK1) (AURORA-A) (BREAST-TUMOR-AMPLIFIED KINASE)	NM_003600	BC027464	STK6	-1.07158	10.2413	0.0013314
SYNAPTOTAGMIN-LIKE 2 ISOFORM A; CHROMOSOME 11 SYNAPTOTAGMIN	NM_032943	AB046817	SYTL2	-0.622639	11.1479	0.0020814
TRANSALDOLASE (EC 2.2.1.2)	NM_006755	BC009680	TALDO1	-0.81693	11.4816	0.00031122
TUBULIN-SPECIFIC CHAPERONE A (TUBULIN-FOLDING COFACTOR A) (CFA) (TCP1-CHAPERONIN COFACTOR A)	NM_004607	BC018210	TBCA	-0.831806	11.2325	0.00190322
T-COMPLEX ASSOCIATED-TESTIS-EXPRESSED 1-LIKE (PROTEIN 91/23)	NM_006520	U02556	TCTE1L	-1.07292	10.0672	9.0926e-07
TRANSCRIPTION FACTOR AP-2 GAMMA (AP2-GAMMA) (ACTIVATING ENHANCER- BINDING PROTEIN 2 GAMMA) (TRANSCRIPTION FACTOR ERF-1)	NM_003222	AB041717	TFAP2C	-0.522683	11.3984	0.02507
TRANSFERRIN RECEPTOR PROTEIN 1 (TFR1) (TR) (TFR) (TRFR) (CD71 ANTIGEN) (T9) (P90)	NM_003234	BC001188	TFRC	-0.778117	10.9288	0.002682
THROMBOSPONDIN 3 PRECURSOR	NM_007112	BC018786	THBS3	-0.710328	10.5775	0.0075646
MITOCHONDRIAL IMPORT INNER MEMBRANE TRANSLOCASE SUBUNIT TIM9 A	NM_012460	BC020213	TIMM9	-0.507117	11.3048	0.008576
TRANSKETOLASE (EC 2.2.1.1) (TK)	NM_001064	BC009970	TKT	-0.948426	12.1806	3.5208e-05
TRANSMEMBRANE PROSTATE ANDROGEN-INDUCED PROTEIN (SOLID TUMOR- ASSOCIATED 1 PROTEIN)	NM_020182	BC015918	TMEPAI	-1.17964	10.0438	1.49626e-06
TRANSMEMBRANE PROTEASE, SERINE 4 (EC 3.4.21.-) (MEMBRANE-TYPE SERINE PROTEASE 2) (MT-SP2)	NM_019894	BC011703	TMPRSS4	-0.862387	12.0606	0.00025048
THYMOSIN BETA-4, Y-CHROMOSOMAL		AL133228	TMSB4L	-1.32176	14.6013	0.0005057
THYMOSIN BETA-4, Y-CHROMOSOMAL		AC006371	TMSB4Y	-1.4846	13.7869	2.1648e-07
THYMOSIN, BETA 4, Y CHROMOSOME; THYMOSIN BETA-4, Y ISOFORM	NM_004202		TMSB4Y	-0.823007	10.0827	0.00078526
TUMOR NECROSIS FACTOR RECEPTOR SUPERFAMILY MEMBER 14 PRECURSOR (HERPESVIRUS ENTRY MEDIATOR A) (TUMOR NECROSIS FACTOR RECEPTOR-LIKE 2) (TR2)	NM_003820	BC002794	TNFRSF14	-0.542484	10.7929	0.0083148
DNA TOPOISOMERASE II, BETA ISOZYME (EC 5.99.1.3)	NM_001068	U54831	TOP2B	-0.87735	11.349	1.9161e-05
5T4 ONCOFETAL TROPHOBLAST GLYCOPROTEIN	NM_006670	BC037161	TPBG	-0.929502	12.8247	0.026804
TUMOR PROTEIN D53 (HD53) (D52-LIKE 1)	NM_003287	U44428	TPD52L1	-2.11149	10.0928	1.73494e-15
TUMOR PROTEIN D53 (HD53) (D52-LIKE 1)	NM_003287	AF004427	TPD52L1	-2.01082	10.4651	3.4128e-08
TROPOMYOSIN 1 ALPHA CHAIN (ALPHA-TROPOMYOSIN)	NM_000366	AL050179	TPM1	-0.685081	11.0813	0.00155252
TRANSCRIPTION INTERMEDIARY FACTOR 1-BETA (TIF1-BETA) (TRIPARTITE MOTIF PROTEIN 28) (NUCLEAR COREPRESSOR KAP-1) (KRAB-ASSOCIATED PROTEIN 1)	NM_005762	U31657	TRIM28	-1.0716	11.6889	0.00020952
THIOSULFATE SULFURTRANSFERASE (EC 2.8.1.1) (RHODANESE)	NM_003312	BC010148	TST	-0.791766	12.091	0.0081152
TUBULIN ALPHA-1 CHAIN (ALPHA-TUBULIN 1)	NM_006082	BC001805	TUBA1	-2.23755	12.5611	2.3964e-14
TUBULIN ALPHA-1 CHAIN (ALPHA-TUBULIN 1)	NM_006082	BC001805	TUBA1	-1.4379	10.1816	1.44306e-07
TUBULIN BETA-5 CHAIN		J00314	TUBB	-1.63451	11.8719	8.902e-11
THIOREDOXIN-RELATED TRANSMEMBRANE PROTEIN	NM_030755	AL080080	TXNDC	-0.522463	11.3217	0.0193922
THYMIDYLATE SYNTHASE (EC 2.1.1.45) (TS) (TSASE)	NM_001071	AB077208	TYMS	-0.761453	12.6781	0.0025016
UBIQUITIN-CONJUGATING ENZYME E2E 3 (UBC4/5 HOMOLOG, YEAST); UBIQUITIN-CONJUGATING ENZYME E2E 3 (HOMOLOGOUS TO YEAST UBC4/5)	NM_006357	BC022332	UBE2E3	-0.559154	10.1499	0.0140266
UBIQUITIN-LIKE 3	NM_007106	AL080177	UBL3	-1.44759	10.1706	1.54512e-09
URACIL-DNA GLYCOSYLASE, MITOCHONDRIAL PRECURSOR (EC 3.2.2.-) (UDG)	NM_080911	AF526277	UNG	-0.983229	10.7723	7.4514e-06
UBIQUITIN CARBOXYL-TERMINAL HYDROLASE 11 (EC 3.1.2.15) (UBIQUITIN THIOLESTERASE 11) (UBIQUITIN-SPECIFIC PROCESSING PROTEASE 11) (DEUBIQUITINATING ENZYME 11)		BC000350	USP11	-0.549572	10.5378	0.01163
UBIQUITIN CARBOXYL-TERMINAL HYDROLASE 2 (EC 3.1.2.15) (UBIQUITIN THIOLESTERASE 2) (UBIQUITIN-SPECIFIC PROCESSING PROTEASE 2) (DEUBIQUITINATING ENZYME 2) (41 KDA UBIQUITIN-SPECIFIC PROTEASE)	NM_004205	BC002955	USP2	-0.711051	11.7164	0.0051344
TRANSITIONAL ENDOPLASMIC RETICULUM ATPASE (TER ATPASE) (15S MG(2+)- ATPASE P97 SUBUNIT) (VALOSIN CONTAINING PROTEIN) (VCP) [CONTAINS: VALOSIN]	NM_007126	Z70768	VCP	-0.567171	11.3932	0.025228
VACUOLAR PROTEIN SORTING 26 (VESICLE PROTEIN SORTING 26) (HVPS26)	NM_004896	BC022505	VPS26	-0.61933	10.6382	0.0042754
NEURAL WISKOTT-ALDRICH SYNDROME PROTEIN (N-WASP)	NM_003941	D88460	WASL	-0.629029	10.3562	0.0037084
CONNECTIVE TISSUE GROWTH FACTOR-LIKE PROTEIN PRECURSOR (CTGF-L) (WNT1 INDUCIBLE SIGNALING PATHWAY PROTEIN 2) (WISP-2) (CONNECTIVE TISSUE GROWTH FACTOR-RELATED PROTEIN 58)	NM_003881	BC017782	WISP2	-3.23457	10.0457	3.0706e-15
5'-3' EXORIBONUCLEASE 2; DHM1-LIKE PROTEIN (MOUSE HOMOLOG)	NM_012255	AL136841	XRN2	-1.0975	10.9588	2.0028e-06
14-3-3 PROTEIN TAU (14-3-3 PROTEIN THETA) (14-3-3 PROTEIN T-CELL) (HS1 PROTEIN)	NM_006826	X57347	YWHAQ	-0.766641	11.771	0.00176848
BUTYRATE RESPONSE FACTOR 2 (TIS11D PROTEIN) (EGF-RESPONSE FACTOR 2) (ERF-2)	NM_006887	BC005010	ZFP36L2	-1.23114	10.8652	1.28104e-07
ZINC FINGER PROTEIN 207	NM_003457	BC008023	ZNF207	-0.605397	10.6934	0.0075186
ZINC FINGER PROTEIN 217	NM_006526	AL157838	ZNF217	-0.514058	11.6505	0.010341
ZINC FINGER PROTEIN 265 (ZINC FINGER, SPLICING)	NM_005455	AL136945	ZNF265	-0.977962	10.4889	0.000139286
ZINC FINGER PROTEIN 354B	NM_058230	AK057737	ZNF354B	-0.656479	10.951	0.0139248

## Sheet: Mammopaper1st
Refseq	Genebank	Symbol	M	A	P
NM_000018	BC012912	ACADVL	-0.811509	10.136	0.00099518
NM_000018	BC012912	ACADVL	-0.64431	11.5812	0.0077382
NM_002197	M58510	ACO1	-1.0176	10.3102	0.00011055
NM_001102	BC015766	ACTN1	-1.13718	11.0135	9.8184e-07
NM_004924	AU118403	ACTN4	-0.897193	11.0274	9.0334e-05
NM_004036	AB011083	ADCY3	-0.659232	11.1252	0.0080208
NM_001123	BC003568	ADK	-0.661609	11.1788	0.031546
NM_000026	S60710	ADSL	-0.595855	10.1695	0.011664
NM_000687	BC011606	AHCY	-0.809616	11.053	0.0148276
NM_006066	BC005394	AKR1A1	-0.642765	11.4319	0.0104416
NM_003689	BC013996	AKR7A2	-0.51	12.4422	0.017471
NM_001144	AF124145	AMFR	-1.67264	10.6175	1.30212e-09
NM_001144	AF124145	AMFR	-1.49352	10.9643	2.9986e-07
NM_001144	AF124145	AMFR	-1.09048	10.0785	7.5116e-06
NM_016201	AB023206	AMOTL2	-1.39899	11.2608	3.7238e-09
NM_006401	BC019658	ANP32B	-1.11315	13.4102	3.4086e-07
NM_001157	BC007564	ANXA11	-0.705113	10.3383	0.0006191
NM_004039	BC021114	ANXA2	-1.04145	10.4545	4.4486e-06
NM_001153	BC011659	ANXA4	-0.773266	11.1336	0.0046994
NM_080649	S43127	APEX1	-0.645483	12.8974	0.0042612
NM_003905	BC013301	APPBP1	-0.5188	10.8546	0.020388
NM_001657	BC009799	AREG	-2.28552	10.9095	3.5238e-17
NM_004311	BC009841	ARL3	-0.556771	11.6116	0.0120986
NM_015161	BC010281	ARL6IP	-0.709646	11.9654	0.0053884
NM_005717	AL137800	ARPC5	-0.860632	11.7643	0.0009328
NM_024701	AK021564	ASB13	-0.950993	10.472	7.017e-05
NM_016150	AF159164	ASB2	-0.904776	10.1163	0.018132
NM_133436	M27054	ASNS	-0.925935	12.0418	0.00021016
NM_054012	BC021676	ASS	-1.10356	13.3976	6.9742e-06
NM_004044	BC008879	ATIC	-0.779176	11.868	0.00060474
NM_001679	AF005895	ATP1B3	-0.712666	11.5489	0.0020884
NM_005174	BC020824	ATP5C1	-0.548575	11.0981	0.0102844
NM_005176	BC020826	ATP5G2	-0.648616	13.5739	0.0025728
NM_001689	U09813	ATP5G3	-0.575398	11.8404	0.0157718
NM_003780	AL137647	B4GALT2	-0.519934	10.2019	0.030946
NM_004281	BC014656	BAG3	-1.1046	11.3546	5.8618e-05
NM_001702	AB005297	BAI1	-0.919032	11.4005	7.096e-06
NM_018688	BC009824	BIN3	-0.74912	12.8134	0.0048824
NM_017797	AC005306	BTBD2	-0.634445	10.2653	0.0044856
NM_001207	M90352	BTF3	-0.601096	14.4122	0.035956
	M90355	BTF3L2	-0.950286	11.3221	0.00017024
	M90356	BTF3L3	-0.840907	13.0691	0.000128284
NM_014038	BC008453	BZW2	-0.752796	11.9236	0.00134842
NM_014144	AB029488	C11orf21	-0.855904	11.0086	0.0028312
NM_145165	BC020550	C14orf52	-0.630613	10.4608	0.0029396
NM_021158	AK026945	C20orf97	-0.572756	12.1958	0.0032782
NM_006345	BC007732	C4orf1	-0.639665	10.1369	0.0192352
NM_021177	BC009192	C6orf28	-0.62591	10.7599	0.0080904
NM_016947	AJ249731	C6orf48	-1.13476	12.8221	1.38352e-07
NM_016947	BC017660	C6orf48	-1.12578	13.741	1.27792e-06
NM_001743	BC006182	CALM3	-0.866981	10.7245	0.0040128
NM_000071	BC011381	CBS	-1.59216	10.7532	1.88822e-09
NM_016587	BC014380	CBX3	-1.24263	12.507	1.54884e-08
NM_053056	BC014078	CCND1	-1.8377	12.6992	1.9659e-13
NM_006835	AF135162	CCNI	-0.61148	13.0765	0.005837
NM_006431	U91327	CCT2	-0.862719	11.6127	0.000153842
NM_005998	U17104	CCT3	-0.525883	10.7753	0.0065704
NM_006430	AF026291	CCT4	-1.08625	12.4695	1.15834e-06
NM_012073	BC006543	CCT5	-0.736628	10.6838	0.0032006
NM_001777	Z25521	CD47	-1.44662	12.0697	2.253e-09
NM_001798	BC003065	CDK2	-0.984156	10.3177	0.0002704
NM_052827	AB012305	CDK2	-0.55791	11.2219	0.032762
NM_052984	BC015669	CDK4	-0.523812	13.3638	0.041464
NM_001799	BC005298	CDK7	-0.99369	10.2858	0.000150128
NM_000749	X67513	CHRNB3	-0.828427	12.4251	0.00051964
	AB023166	CIT	-0.622377	10.1817	0.029556
NM_016326	AF135381	CKLF1	-0.788526	10.0108	0.0007985
NM_001826	AB025409	CKS1B	-1.21855	10.7701	7.0886e-06
NM_001826	AB025409	CKS1B	-0.798692	11.7428	0.0041396
NM_001827	BC006458	CKS2	-0.861384	11.1187	0.0003612
NM_013943	BC012444	CLIC4	-0.660413	11.2636	0.00181182
NM_001293	AF232224	CLNS1A	-0.574349	12.269	0.012267
NM_007096	BC019287	CLTA	-0.721192	11.3174	0.023
NM_004368	D86059	CNN2	-0.9694	10.9441	0.000146214
NM_007006	BC001403	CPSF5	-0.601411	10.4071	0.0163694
NM_006371	BC008745	CRTAP	-1.26173	10.4913	6.011e-09
NM_006371	BC008745	CRTAP	-1.20348	10.1922	0.00039622
NM_003651	BC015913	CSDA	-1.19328	10.2603	1.31552e-07
NM_001904	Z19054	CTNNB1	-1.24078	10.3765	0.035772
NM_000609	U19495	CXCL12	-2.77942	10.3734	5.3548e-16
NM_014992	AK093813	DAAM1	-0.957507	10.2589	6.5682e-06
NM_004632	AB061210	DAP3	-0.56118	10.6881	0.007243
NM_170711	AK056850	DAZAP1	-0.589669	10.1885	0.0047544
NM_001919	BC009631	DCI	-0.907565	11.6487	0.00114078
NM_006400	BC014083	DCTN2	-0.961406	12.0214	4.0384e-06
NM_000107	BC000093	DDB2	-0.824472	10.5212	9.2216e-05
NM_138998	BC001009	DDX39	-0.5077	11.1378	0.0134698
NM_001359	AF049895	DECR1	-0.807381	10.6196	0.00132128
NM_003472	AL031774	DEK	-0.909977	10.5887	1.35558e-05
NM_001363	BC010015	DKC1	-0.521879	11.2015	0.0169776
NM_012242	BC001539	DKK1	-0.832378	11.9054	0.000188176
	U83570	DNAH2	-0.520723	12.6098	0.0080204
NM_001539	BC008182	DNAJA1	-0.615524	10.7831	0.0098732
NM_015190	AK074420	DNAJC9	-0.516714	11.3243	0.0123742
	AB002323	DNCH1	-0.569912	10.795	0.029418
NM_001395	BC034936	DUSP9	-0.629631	11.8672	0.046066
NM_001948	L11877	DUT	-0.581238	10.9169	0.0123096
NM_001952	AF041381	E2F6	-0.58739	10.2272	0.0041874
NM_006824	BC009175	EBNA1BP2	-0.613093	11.4421	0.0078742
NM_080738	AY071862	EDARADD	-0.518969	12.5627	0.0164038
NM_001961	Z11692	EEF2	-0.881437	14.6486	0.00090088
NM_001961	Z11692	EEF2	-0.726494	13.3665	0.005762
NM_001415	BC019906	EIF2S3	-0.863207	12.4012	0.00191992
NM_003756	BC000386	EIF3S3	-0.95149	12.8621	3.5956e-06
NM_001568	S75223	EIF3S6	-1.73617	12.7391	4.3514e-07
NM_016091	BC007510	EIF3S6IP	-0.918795	11.6968	7.794e-05
NM_003753	BC014912	EIF3S7	-1.0625	12.5125	5.7392e-06
NM_001967	BC015842	EIF4A2	-1.09439	10.0376	1.42284e-05
NM_001417	X55733	EIF4B	-1.36491	12.522	1.37846e-06
NM_014355	U88968	ENO1	-0.677378	13.1467	0.0127094
NM_001981	Z29064	EPS15	-0.539914	10.9839	0.027156
	AF052509	ESD	-0.918455	11.9576	6.1108e-06
NM_000125	M69296	ESR1	-1.94791	11.7343	2.307e-11
NM_016337	AL133642	EVL	-1.379	11.7951	2.0648e-08
NM_153291	AF512499	FAM10A5	-1.03388	11.8131	5.8176e-05
NM_004460	AF007822	FAP	-0.63302	10.0776	0.018455
NM_001436	BC019260	FBL	-0.880351	11.3756	0.000143626
NM_012176	AL359579	FBXO4	-0.636355	10.8832	0.00125486
NM_013451	AL096713	FER1L3	-1.95623	11.2731	1.19686e-10
NM_021923	AF279689	FGFRL1	-0.595327	10.1971	0.0149894
NM_001450	U60117	FHL2	-3.03354	10.6066	1.33484e-17
NM_002013	BC020809	FKBP3	-0.546484	10.4421	0.035914
NM_007270		FKBP9	-0.618893	10.3991	0.0059558
NM_002018	U01184	FLII	-0.638437	10.3513	0.002547
NM_001456	X70085	FLNA	-0.639519	12.8095	0.00150216
NM_001457	AF191632	FLNB	-1.76961	10.6041	8.2684e-12
NM_001457	AF191632	FLNB	-1.71846	10.6678	1.0107e-10
NM_001455	AJ001590	FOXO3A	-0.626366	10.3692	0.0061196
NM_001455	AJ001590	FOXO3A	-0.509645	10.1976	0.043572
NM_003902	BC017247	FUBP1	-0.934545	10.38	8.9412e-06
NM_004960	BC002459	FUS	-0.692727	10.8584	0.0011666
NM_152785	BC030506	GCET2	-0.89631	10.0371	0.005852
NM_004483	BC009065	GCSH	-1.1027	10.9026	2.246e-06
NM_004483	BC009065	GCSH	-1.08293	10.885	5.0882e-06
NM_004483	BC009065	GCSH	-0.984725	10.9495	5.0046e-05
NM_004483	BC009065	GCSH	-0.889262	11.9634	0.000121164
NM_001494	AF144713	GDI2	-1.42878	12.0055	2.052e-07
NM_005264	BC014962	GFRA1	-0.863175	12.148	0.0035018
NM_022561	A00469	GH1	-0.656438	11.3221	0.007451
	AC006042	GLCCI1	-0.701079	10.7022	0.00133494
NM_006708	BC015934	GLO1	-0.705587	11.5484	0.00180744
NM_015710	AL122063	GLTSCR2	-0.638966	12.7067	0.00134916
NM_002065	BC018992	GLUL	-0.839523	12.2047	0.003117
NM_016576	BC009832	GMPR2	-0.76202	10.4891	0.000127198
NM_003875	U10860	GMPS	-1.0899	11.4824	7.9804e-05
NM_020988	AF493894	GNAO1	-0.804301	11.5352	0.00027188
NM_006098	M24193	GNB2L1	-0.694419	14.7111	0.006163
NM_004125	BC016319	GNG10	-1.12502	10.2742	0.000150012
	BC016319	GNG10	-0.945585	10.4065	8.3452e-06
NM_005471	BC022322	GNPI	-0.596264	11.5787	0.0144128
NM_000849	BC000088	GSTM3	-1.42112	13.0643	1.92204e-05
NM_145871	BC001453	GSTZ1	-0.827812	10.2436	0.00085392
NM_002105	BC013416	H2AFX	-0.664364	12.4265	0.015119
NM_002106	U70494	H2AFZ	-0.750781	13.3738	0.0098438
NM_005327	AF001902	HADHSC	-0.973283	10.3911	0.00061138
NM_080820	AF332356	HARS2	-0.719406	10.0606	0.0057406
NM_012258	BC001873	HEY1	-0.798836	10.3752	0.00166618
NM_152740	AV649136	HIBADH	-0.504725	10.755	0.018586
	Z95115	HMG1L10	-1.00879	10.4465	2.0216e-06
NM_002131	L17131	HMGA1	-0.878045	10.5089	0.0004954
NM_002128	BC003378	HMGB1	-1.11513	11.1918	8.0472e-06
NM_002129	Z17240	HMGB2	-2.51249	11.0212	6.4982e-16
NM_005517	X13546	HMGN2	-0.501507	14.6266	0.027822
NM_016185	AF348672	HN1	-0.637672	10.1809	0.0080438
NM_002136	BC004945	HNRPA1	-1.34234	12.9844	1.53862e-07
NM_031266	U76713	HNRPAB	-1.15104	10.6336	0.000148704
NM_004499	BC001616	HNRPAB	-0.909975	10.9754	2.1638e-05
NM_005968	X72018	HNRPM	-0.537275	10.4625	0.0065992
NM_004501	BC024767	HNRPU	-0.834788	11.1719	0.00056216
NM_004838	BC012113	HOMER3	-1.25701	10.8071	1.51086e-07
NM_005346	X04677	HSPA1B	-0.665615	10.2226	0.0054332
NM_006597	BC019816	HSPA8	-2.1263	13.6448	4.5894e-14
NM_153201	BC019816	HSPA8	-2.09187	12.2811	2.3982e-13
NM_001540	S74571	HSPB1	-1.1046	11.2673	6.4206e-07
NM_005348	D87666	HSPCA	-0.68006	13.1692	0.0063698
NM_007355	S70561	HSPCB	-0.741839	14.2747	0.0076662
NM_002156	BC003030	HSPD1	-0.615166	12.5256	0.0061558
NM_022307	U71263	ICA1	-0.528705	10.1615	0.031666
NM_006435	BC009696	IFITM2	-0.702429	12.4642	0.024984
NM_001551	Y08915	IGBP1	-0.634275	11.6275	0.0022764
NM_000598	BC018962	IGFBP3	-0.799346	10.6085	0.000102914
NM_001552	BC016041	IGFBP4	-2.11208	10.2418	8.8306e-15
	K01316	IGHG4	-0.522866	11.2847	0.04094
NM_018725	BC000980	IL17BR	-0.514029	10.5017	0.029266
NM_004515		ILF2	-0.692447	12.3106	0.0017179
NM_004515	U10323	ILF2	-0.535082	11.8324	0.0179302
NM_000884	BC015567	IMPDH2	-2.69239	11.4182	9.1736e-15
NM_002227	M64174	JAK1	-0.758913	10.8899	0.0040406
NM_002230	BC011865	JUP	-0.736332	11.2411	0.0081976
NM_002230	BC011865	JUP	-0.552432	11.5663	0.0173138
NM_022358	AL118522	KCNK15	-1.96214	10.5175	1.44458e-11
NM_000218	BC017074	KCNQ1	-0.680301	11.6274	0.02738
NM_006559	AK091346	KHDRBS1	-0.786234	10.9362	0.00029828
NM_057162	AL035424	KLHL4	-0.720594	10.3242	0.026262
NM_002265	BC003572	KPNB1	-0.615709	12.4608	0.0112944
NM_000223	AF137286	KRT12	-1.817	12.6545	3.1634e-12
NM_005557	S78514	KRT16	-0.905166	10.8767	1.4459e-05
NM_000224	M26325	KRT18	-1.28892	14.4482	0.000164584
NM_002276	AF202321	KRT19	-1.22702	14.3278	2.7566e-08
NM_002273	X74981	KRT8	-1.43963	14.3618	7.2092e-05
NM_002273	X74981	KRT8	-1.3242	14.1818	1.19722e-05
NM_002284	AJ000263	KRTHB6	-1.44798	13.9597	2.7912e-05
NM_006893	BC001585	LGTN	-1.26339	10.6303	3.9844e-08
NM_006669	AF009221	LILRB1	-0.785537	12.6033	0.00033356
NM_000895	BC032528	LTA4H	-1.51172	10.4434	2.8538e-08
NM_005898	BC001731	M11S1	-1.02096	11.5178	2.2328e-06
NM_005898	BC001731	M11S1	-0.589286	10.4757	0.032752
NM_014599	BC000304	MAGED2	-0.56399	10.9759	0.0086248
NM_000898	AL008709	MAOB	-0.524546	11.1572	0.024338
NM_030662	BC018645	MAP2K2	-0.531982	11.3028	0.015009
NM_006086	BC000748	MC1R	-0.957716	10.5449	0.003787
NM_004526	BC017490	MCM2	-2.44799	10.3718	6.2622e-18
NM_002388	BC001626	MCM3	-1.50042	10.0849	5.1548e-11
NM_005915	U67283	MCM6	-1.87215	10.6463	2.859e-12
NM_005916	D28480	MCM7	-1.73737	11.6226	5.0408e-12
NM_015143	BC030054	METAP1	-0.778071	10.8138	0.0011594
NM_002412	BC000824	MGMT	-1.477	11.7064	2.2068e-07
NM_002418	M30280	MLN	-0.743233	10.9985	0.00027782
NM_021126	BC018717	MPST	-1.19477	11.6113	3.1362e-07
NM_021126	BC018717	MPST	-1.03389	11.0349	0.00027616
NM_024540	BC012440	MRPL24	-0.561563	10.7471	0.0053362
NM_006636	BC017054	MTHFD2	-0.972348	12.1443	9.3282e-05
NM_014520	AF147709	MYBBP1A	-0.548611	12.1286	0.03552
NM_004537	AF300335	NAP1L1	-1.46136	10.0072	3.314e-06
NM_004537	BC015599	NAP1L1	-0.984527	10.9946	1.11136e-05
NM_005380	BC012037	NBL1	-1.05421	10.2653	1.70248e-05
NM_006392	AL049712	NOL5A	-1.13305	10.6611	1.50278e-07
NM_007363	BC028299	NONO	-1.49113	11.5536	1.06846e-10
NM_006432	X78134	NPC2	-0.561069	11.8391	0.011761
NM_006310	AF252387	NPEPPS	-0.760546	10.7116	0.00063244
NM_002520	U41743	NPM1	-0.913366	14.7969	7.6512e-05
NM_003489	AL163207	NRIP1	-1.18965	10.0783	5.5318e-07
NM_004559	M85234	NSEP1	-0.623038	12.1224	0.0143058
NM_014595	BC008183	NT5C	-0.75979	11.7906	0.0040236
NM_020201	AF210652	NT5M	-1.00676	10.4039	0.00038792
NM_006362	U80073	NXF1	-0.523777	10.2415	0.0101706
	AL050366	OGT	-1.02262	10.0972	1.81772e-06
NM_139280	AK075212	ORMDL3	-0.844215	10.917	0.010174
NM_030979	BC027617	PABPC3	-1.14518	13.5082	7.8696e-08
NM_003819	U75686	PABPC4	-1.19213	11.5377	0.00026822
NM_002568	U68103	PABPL1	-0.999032	13.1844	0.00048124
NM_002568	U68103	PABPL1	-0.626878	14.7011	0.0021512
NM_004643	BC010939	PABPN1	-0.556675	11.089	0.0063138
NM_006452	BC019255	PAICS	-0.9723	10.0376	0.000190176
NM_005884	AB032968	PAK4	-0.721987	11.6926	0.0011873
NM_004670	BC009894	PAPSS2	-1.05695	10.6101	0.000129654
NM_013951	BC001060	PAX8	-1.25735	11.6253	1.62722e-06
NM_000281	L04537	PCBD	-0.816576	10.6641	0.00057308
NM_020528	AF176329	PCBP3	-0.717163	14.0146	0.006541
NM_002592	BC000491	PCNA	-1.1039	10.7663	0.000122618
NM_003681	BC005825	PDXK	-0.653281	10.1647	0.00174508
NM_002614	BC006496	PDZK1	-4.166	10.4024	1.5056e-19
NM_003768	X86809	PEA15	-0.775053	11.0053	0.00049344
NM_022574	AF053356	PERQ1	-1.2113	11.1576	3.9386e-05
NM_002623	BC010953	PFDN4	-0.608333	13.3811	0.0064982
NM_002627	M64784	PFKP	-1.26902	10.3583	1.44598e-06
NM_014224	M26031	PGA5	-1.04232	11.3725	0.00063038
NM_012088	AF091091	PGLS	-1.76441	10.1067	4.2304e-11
NM_002634	BC013401	PHB	-0.909993	10.6141	0.0023794
NM_006623	BC011262	PHGDH	-1.74931	13.235	3.795e-09
NM_032471	AF087873	PKIB	-0.993091	12.1364	7.6276e-05
NM_000935	U84573	PLOD2	-1.18235	10.8127	7.474e-07
NM_002668	U93305	PLP2	-0.826274	10.7044	0.00112358
NM_002687	Y10351	PNN	-0.571672	10.062	0.0077022
NM_006230	BC000459	POLD2	-0.774009	10.9219	0.0010275
NM_000937	X74870	POLR2A	-0.795854	10.4185	0.000118298
NM_021129	Z48605	PP	-0.755672	11.9791	0.002035
NM_000943	BC002678	PPIC	-0.531186	10.9304	0.0068484
NM_002710	L07395	PPP1CC	-0.526351	12.012	0.026044
NM_000311	AF076976	PRNP	-0.827066	10.6872	0.00058298
NM_002764	X16554	PRPS1	-0.957488	10.9476	0.004287
NM_033222	U94319	PSIP2	-1.12011	10.1347	5.2812e-06
NM_002787	BC002900	PSMA2	-0.575625	12.2013	0.0108206
NM_002788	BC029402	PSMA3	-0.638503	10.4872	0.022866
NM_002789	BC022445	PSMA4	-0.875637	10.9443	0.0024496
NM_002789	BC022445	PSMA4	-0.707593	11.5446	0.0018269
NM_002799	BC017116	PSMB7	-0.500735	11.081	0.020956
NM_006263	AB007137	PSME1	-0.682518	11.3303	0.00084722
NM_006263	AB007137	PSME1	-0.512608	11.9142	0.0152592
NM_002823	S56449	PTMA	-0.912107	12.7807	0.008209
NM_002823	S56449	PTMA	-0.633313	12.214	0.001664
NM_017432	AF238381	PTOV1	-0.80763	11.0342	0.00023618
NM_006607	AF200719	PTTG2	-1.01545	11.2826	0.00022064
NM_014676	BC013398	PUM1	-0.575419	11.2803	0.0138736
NM_002859	AC004263	PXN	-0.640629	12.5495	0.0117216
NM_006907	AF218000	PYCR1	-0.747132	11.0175	0.0021332
NM_153824	AF218000	PYCR1	-0.641969	10.5714	0.0036108
NM_005051	BC029739	QARS	-1.22543	11.1762	1.06424e-05
NM_022449	AK022600	RAB17	-0.541031	10.3427	0.020242
NM_020387	AF083124	RAB25	-0.751182	11.8069	0.004557
NM_014353	BC007681	RAB26	-0.664189	10.1258	0.0031602
NM_018890	X56390	RAC1	-1.81342	10.7232	2.1784e-08
NM_006265	D38551	RAD21	-0.676577	11.5722	0.0036304
NM_058216	AF029669	RAD51C	-0.961265	10.9475	3.7276e-05
NM_058216	AF029669	RAD51C	-0.875806	10.5698	0.00053882
NM_007367	AL031668	RALY	-0.787665	10.5711	0.000135534
NM_007367	AL031668	RALY	-0.769002	10.3877	0.00099016
NM_170715	AF102771	RASSF1	-0.664975	12.2959	0.041848
NM_005611	U53220	RBL2	-0.507087	11.2024	0.0190154
NM_014483	AF023259	RBMS3	-0.674112	12.0244	0.0041146
NM_002139	BC007435	RBMXP1	-1.70909	11.6009	1.10312e-08
NM_002901	AL078612	RCN1	-0.868975	10.6733	6.044e-05
NM_032579	AF290873	RETNLB	-0.729724	10.5965	0.0052126
NM_002913	AF040250	RFC1	-0.600156	11.3422	0.033058
NM_002925	AF493934	RGS10	-0.547415	10.0661	0.0063434
NM_014899	AB020685	RHOBTB3	-0.787473	11.1938	0.00048152
NM_007282	BC009781	RNF13	-0.538632	10.3799	0.015205
NM_002947	BC009868	RPA3	-0.63862	11.6522	0.00119544
NM_007104	X93352	RPL10A	-1.52393	14.1534	9.2588e-07
NM_000976	BC008230	RPL12	-0.947286	14.8487	0.00136874
NM_012423	BC004900	RPL13A	-1.16071	14.3805	7.8084e-06
NM_003973	AB046407	RPL14	-1.32614	13.6193	3.13e-09
NM_002948	BC030575	RPL15	-1.13963	13.4546	3.854e-06
NM_000985	AB007174	RPL17	-0.978513	12.0633	2.2778e-05
NM_000982	AB007176	RPL21	-0.585791	14.2739	0.024362
NM_000983	D17652	RPL22	-0.76426	12.5171	0.00054334
NM_000978	F14853	RPL23	-0.884374	14.6003	4.262e-05
NM_000984	X65228	RPL23A	-0.580825	13.7739	0.0034856
NM_000986	AF063243	RPL24	-1.02609	14.267	1.28328e-05
NM_000987	X80699	RPL26	-1.01219	14.1751	6.2632e-06
NM_000988	X56852	RPL27	-0.653802	13.4688	0.005099
NM_000990	AB007178	RPL27A	-0.821979	10.9231	0.00164958
NM_000967	AB007166	RPL3	-1.71219	14.3395	3.7376e-11
NM_000993	Z81183	RPL31	-1.5128	13.6475	3.2188e-09
NM_000995	AB007181	RPL34	-2.36851	10.2563	1.4787e-14
NM_007209	BC000348	RPL35	-0.500748	13.584	0.0149642
NM_000997	X66369	RPL37	-0.517769	14.7974	0.026176
NM_000968	AB061820	RPL4	-1.14675	12.9123	5.5462e-07
NM_000969	AF113210	RPL5	-1.45524	13.8348	3.3394e-08
NM_000971	X57958	RPL7	-1.59858	13.9821	1.47718e-09
NM_000971	BC006095	RPL7	-1.44856	14.1443	1.0172e-06
NM_000971	X57958	RPL7	-1.42981	13.1215	1.00016e-06
NM_000972	M36072	RPL7A	-0.921488	14.5228	0.0051752
NM_001004	BC007573	RPLP2	-0.615271	13.0231	0.0129166
NM_001019	X77953	RPS15A	-0.595463	12.6977	0.0047304
NM_001021	BC022370	RPS17	-0.663333	14.6648	0.000806
NM_002952	BC021545	RPS2	-1.49838	13.695	7.4504e-08
NM_001023	AB007156	RPS20	-0.629238	14.5493	0.0040534
NM_001028	X62482	RPS25	-0.711004	13.9501	0.0044806
NM_002954	D83209	RPS27A	-0.684184	14.1725	0.0022506
NM_001005	L16016	RPS3	-0.539003	14.8353	0.040682
NM_001006	U22231	RPS3A	-1.21414	13.5056	2.2064e-08
NM_001006	U22231	RPS3A	-0.879656	13.9627	0.000188088
NM_138963	AF497481	RPS4Y2	-0.994167	13.5056	8.3666e-06
NM_001010	Z54209	RPS6	-0.59556	14.7268	0.038584
NM_001011	X56846	RPS7	-1.068	11.9129	8.8518e-07
NM_012425	BC015644	RSU1	-0.986248	11.0072	3.8178e-06
NM_020532	AF333336	RTN4	-0.60743	10.6832	0.025954
NM_002957	X52773	RXRA	-0.518199	10.2	0.0122648
NM_002966	M16464	S100A10	-0.974049	13.8273	2.5314e-05
NM_006513	BC009390	SARS	-0.688115	13.2538	0.024344
NM_005981	BC010377	SAS	-0.593868	11.4221	0.024708
NM_003003	U79284	SEC14L1	-0.690129	10.4492	0.0024522
NM_000295	M26123	SERPINA1	-1.00067	10.285	1.94448e-06
NM_003011	U51924	SET	-0.798198	12.1124	0.00028074
NM_005066	X16850	SFPQ	-0.56219	10.173	0.026272
	AF020307	SFRS5	-0.778526	10.738	0.0038614
NM_005067	BC013082	SIAH2	-0.522721	11.971	0.0190042
NM_006747	BC010492	SIPA1	-0.552948	12.4932	0.0076486
NM_021082	S78203	SLC15A2	-0.959896	11.5323	8.6554e-05
NM_012434	BC020961	SLC17A5	-1.30612	11.7085	0.000162352
NM_004254	AF097491	SLC22A8	-1.12734	11.2039	1.93102e-07
NM_004252	BC011777	SLC9A3R1	-0.654478	12.9401	0.0119448
NM_152349	BC032815	SMARCE1	-0.669445	10.1551	0.0066054
NM_004595	BC009898	SMS	-1.10785	10.0855	0.00088956
NM_003089	AL117507	SNRP70	-0.768415	11.822	0.00147456
NM_004596	BC008290	SNRPA	-0.542274	11.5035	0.0169554
NM_000636	BC012423	SOD2	-0.710317	10.7702	0.00179578
NM_003127	AF148808	SPTAN1	-0.635845	10.4564	0.023716
NM_003130	BC011025	SRI	-1.70612	10.503	4.9138e-07
NM_003142	BC020818	SSB	-0.577593	10.5103	0.0092318
NM_003932	Z98048	ST13	-0.915021	12.3611	0.000172386
NM_003714	BC013958	STC2	-2.19484	12.1222	3.4676e-15
NM_003714	BC013958	STC2	-2.08629	10.1191	4.5556e-15
NM_003600	BC027464	STK6	-1.07158	10.2413	0.0013314
NM_032943	AB046817	SYTL2	-0.622639	11.1479	0.0020814
NM_006755	BC009680	TALDO1	-0.81693	11.4816	0.00031122
NM_004607	BC018210	TBCA	-0.831806	11.2325	0.00190322
NM_006520	U02556	TCTE1L	-1.07292	10.0672	9.0926e-07
NM_003222	AB041717	TFAP2C	-0.522683	11.3984	0.02507
NM_003234	BC001188	TFRC	-0.778117	10.9288	0.002682
NM_007112	BC018786	THBS3	-0.710328	10.5775	0.0075646
NM_012460	BC020213	TIMM9	-0.507117	11.3048	0.008576
NM_001064	BC009970	TKT	-0.948426	12.1806	3.5208e-05
NM_020182	BC015918	TMEPAI	-1.17964	10.0438	1.49626e-06
NM_019894	BC011703	TMPRSS4	-0.862387	12.0606	0.00025048
	AL133228	TMSB4L	-1.32176	14.6013	0.0005057
	AC006371	TMSB4Y	-1.4846	13.7869	2.1648e-07
NM_004202		TMSB4Y	-0.823007	10.0827	0.00078526
NM_003820	BC002794	TNFRSF14	-0.542484	10.7929	0.0083148
NM_001068	U54831	TOP2B	-0.87735	11.349	1.9161e-05
NM_006670	BC037161	TPBG	-0.929502	12.8247	0.026804
NM_003287	U44428	TPD52L1	-2.11149	10.0928	1.73494e-15
NM_003287	AF004427	TPD52L1	-2.01082	10.4651	3.4128e-08
NM_000366	AL050179	TPM1	-0.685081	11.0813	0.00155252
NM_005762	U31657	TRIM28	-1.0716	11.6889	0.00020952
NM_003312	BC010148	TST	-0.791766	12.091	0.0081152
NM_006082	BC001805	TUBA1	-2.23755	12.5611	2.3964e-14
NM_006082	BC001805	TUBA1	-1.4379	10.1816	1.44306e-07
	J00314	TUBB	-1.63451	11.8719	8.902e-11
NM_030755	AL080080	TXNDC	-0.522463	11.3217	0.0193922
NM_001071	AB077208	TYMS	-0.761453	12.6781	0.0025016
NM_006357	BC022332	UBE2E3	-0.559154	10.1499	0.0140266
NM_007106	AL080177	UBL3	-1.44759	10.1706	1.54512e-09
NM_080911	AF526277	UNG	-0.983229	10.7723	7.4514e-06
	BC000350	USP11	-0.549572	10.5378	0.01163
NM_004205	BC002955	USP2	-0.711051	11.7164	0.0051344
NM_007126	Z70768	VCP	-0.567171	11.3932	0.025228
NM_004896	BC022505	VPS26	-0.61933	10.6382	0.0042754
NM_003941	D88460	WASL	-0.629029	10.3562	0.0037084
NM_003881	BC017782	WISP2	-3.23457	10.0457	3.0706e-15
NM_012255	AL136841	XRN2	-1.0975	10.9588	2.0028e-06
NM_006826	X57347	YWHAQ	-0.766641	11.771	0.00176848
NM_006887	BC005010	ZFP36L2	-1.23114	10.8652	1.28104e-07
NM_003457	BC008023	ZNF207	-0.605397	10.6934	0.0075186
NM_006526	AL157838	ZNF217	-0.514058	11.6505	0.010341
NM_005455	AL136945	ZNF265	-0.977962	10.4889	0.000139286
NM_058230	AK057737	ZNF354B	-0.656479	10.951	0.0139248
