# Supplementary material for: An integrated genomic approach identifies that the PI3K/AKT/FOXO pathway is involved in breast cancer tumor initiation
Source: Oncotarget. 2015 Nov 22;7(3):2596–610. doi: 10.18632/oncotarget.6354 (PMC4823058; doi:10.18632/oncotarget.6354)
Supplement: Supplementary file 3 [file oncotarget-07-2596-s003.xlsx]

## Sheet: 2ndmammo
				M	A	P
ALPHA-2-MACROGLOBULIN PRECURSOR (ALPHA-2-M)	X68729	NM_000014	A2M	-1.35844	8.02792	0.00021344
ALPHA-1,4-GALACTOSYLTRANSFERASE (EC 2.4.1.-) (UDP-GALACTOSE:BETA-D- GALACTOSYL-BETA1-R 4-ALPHA-D-GALACTOSYLTRANSFERASE) (ALPHA-1,4-N- ACETYLGLUCOSAMINYLTRANSFERASE) (ALPHA4GAL-T1) (GLOBOTRIAOSYLCERAMIDE SYNTHASE) (GB3 SYNTHASE) (CD77 SYNTHASE) (P1/PK	BC017068	NM_017436	A4GALT	-0.748321	10.0796	0.0079828
4-AMINOBUTYRATE AMINOTRANSFERASE, MITOCHONDRIAL PRECURSOR (EC 2.6.1.19) (GAMMA-AMINO-N-BUTYRATE TRANSAMINASE) (GABA TRANSAMINASE) (GABA AMINOTRANSFERASE) (GABA-AT)	BC015628	NM_000663	ABAT	-1.06094	7.27102	7.9722e-05
ATP-BINDING CASSETTE, SUB-FAMILY B, MEMBER 6, MITOCHONDRIAL PRECURSOR (MITOCHONDRIAL ABC TRANSPORTER 3) (MT-ABC TRANSPORTER 3) (ABC TRANSPORTER UMAT)	AK057026	NM_005689	ABCB6	-0.988997	7.52559	0.0061384
ATP-BINDING CASSETTE, SUB-FAMILY B, MEMBER 6, MITOCHONDRIAL PRECURSOR (MITOCHONDRIAL ABC TRANSPORTER 3) (MT-ABC TRANSPORTER 3) (ABC TRANSPORTER UMAT)	AK057026	NM_005689	ABCB6	-0.807533	7.76156	0.00090384
MULTIDRUG RESISTANCE-ASSOCIATED PROTEIN 5 (MULTI-SPECIFIC ORGANIC ANION TRANPORTER-C) (MOAT-C) (PABC11) (SMRP)	U83661	NM_005688	ABCC5	-1.33891	8.81459	6.2752e-06
ACETYL-COENZYME A ACETYLTRANSFERASE 2; ACETOACETYL COENZYME A THIOLASE	S70154	NM_005891	ACAT2	-0.78213	7.81844	0.00058036
ACETYLCHOLINESTERASE PRECURSOR (EC 3.1.1.7) (ACHE)	S71129	NM_015831	ACHE	-0.747165	8.67539	0.002035
ATP-CITRATE (PRO-S-)-LYASE (EC 4.1.3.8) (CITRATE CLEAVAGE ENZYME)	BC006195	NM_001096	ACLY	-0.94628	7.69688	0.00135626
ACTIN, CYTOPLASMIC 1 (BETA-ACTIN)	M26111	NM_001101	ACTB	-0.868183	13.7613	2.6798e-05
ALPHA-ACTININ 1 (ALPHA-ACTININ CYTOSKELETAL ISOFORM) (NON-MUSCLE ALPHA-ACTININ 1) (F-ACTIN CROSS LINKING PROTEIN)	BC015766	NM_001102	ACTN1	-1.31276	9.5554	1.08924e-05
ALPHA-ACTININ 1 (ALPHA-ACTININ CYTOSKELETAL ISOFORM) (NON-MUSCLE ALPHA-ACTININ 1) (F-ACTIN CROSS LINKING PROTEIN)	BC015766	NM_001102	ACTN1	-0.918159	8.87622	0.0007972
ADAM 19 PRECURSOR (EC 3.4.24.-) (A DISINTEGRIN AND METALLOPROTEINASE DOMAIN 19) (MELTRIN BETA) (METALLOPROTEASE AND DISINTEGRIN DENTRITIC ANTIGEN MARKER) (MADDAM)	AF134707	NM_023038	ADAM19	-0.70459	12.0493	0.0150148
ADENYLATE CYCLASE, TYPE IX (EC 4.6.1.1) (ATP PYROPHOSPHATE-LYASE) (ADENYLYL CYCLASE)	AB011092		ADCY9	-0.698819	7.12599	0.00088258
ALCOHOL DEHYDROGENASE 6 (EC 1.1.1.1)	M84409	NM_000672	ADH6	-0.983879	11.8159	0.00038064
ACTIVITY-DEPENDENT NEUROPROTECTOR (ACTIVITY-DEPENDENT NEUROPROTECTIVE PROTEIN)	AL080163	NM_015339	ADNP	-0.799491	7.99247	0.004381
POLY [ADP-RIBOSE] POLYMERASE-1 (EC 2.4.2.30) (PARP-1) (ADPRT) (NAD(+) ADP-RIBOSYLTRANSFERASE-1) (POLY[ADP-RIBOSE] SYNTHETASE-1)	M60436	NM_001618	ADPRT	-0.807616	8.84647	0.0043488
ADENOSYLHOMOCYSTEINASE (EC 3.3.1.1) (S-ADENOSYL-L-HOMOCYSTEINE HYDROLASE) (ADOHCYASE)	BC011606	NM_000687	AHCY	-0.7743	9.34307	0.0002187
ABSENT IN MELANOMA 1 PROTEIN	AL359292		AIM1	-0.621334	8.22162	0.0051412
ALDEHYDE DEHYDROGENASE X, MITOCHONDRIAL PRECURSOR (EC 1.2.1.3) (ALDH CLASS 2)	M63967	NM_000692	ALDH1B1	-0.776749	7.52614	0.00152782
SUCCINATE SEMIALDEHYDE DEHYDROGENASE, MITOCHONDRIAL PRECURSOR (EC 1.2.1.24) (NAD(+)-DEPENDENT SUCCINIC SEMIALDEHYDE DEHYDROGENASE)	L34820	NM_170740	ALDH5A1	-1.38335	7.64429	2.3474e-05
METHYLMALONATE-SEMIALDEHYDE DEHYDROGENASE [ACYLATING], MITOCHONDRIAL PRECURSOR (EC 1.2.1.27) (MMSDH)	M93405	NM_005589	ALDH6A1	-0.721193	8.81468	0.00061674
FRUCTOSE-BISPHOSPHATE ALDOLASE A (EC 4.1.2.13) (MUSCLE-TYPE ALDOLASE) (LUNG CANCER ANTIGEN NY-LU-1)	M21190	NM_000034	ALDOA	-1.36561	14.162	2.5302e-08
FRUCTOSE-BISPHOSPHATE ALDOLASE A (EC 4.1.2.13) (MUSCLE-TYPE ALDOLASE) (LUNG CANCER ANTIGEN NY-LU-1)	M21190	NM_000034	ALDOA	-0.699826	11.6752	0.00121278
FRUCTOSE-BISPHOSPHATE ALDOLASE C (EC 4.1.2.13) (BRAIN-TYPE ALDOLASE)	AF054987	NM_005165	ALDOC	-1.39001	7.43261	1.16992e-06
AUTOCRINE MOTILITY FACTOR RECEPTOR PRECURSOR (AMF RECEPTOR) (GP78)	AF124145	NM_001144	AMFR	-0.711784	7.60292	0.0038916
ALDEHYDE OXIDASE (EC 1.2.3.1)	AF010260	NM_001159	AOX1	-1.18979	8.52303	1.8046e-07
ADAPTER-RELATED PROTEIN COMPLEX 1 GAMMA 1 SUBUNIT (GAMMA-ADAPTIN) (ADAPTOR PROTEIN COMPLEX AP-1 GAMMA-1 SUBUNIT) (GOLGI ADAPTOR HA1/AP1 ADAPTIN GAMMA-1 SUBUNIT) (CLATHRIN ASSEMBLY PROTEIN COMPLEX 1 GAMMA-1 LARGE CHAIN)	AL110198	NM_001128	AP1G1	-0.710713	8.23716	0.0117652
AMYLOID BETA A4 PRECURSOR PROTEIN-BINDING FAMILY B MEMBER 2 (FE65-LIKE PROTEIN) (FRAGMENT)	U62325	NM_173075	APBB2	-1.64801	7.74081	4.0486e-11
AMYLOID BETA A4 PRECURSOR PROTEIN-BINDING FAMILY B MEMBER 2 (FE65-LIKE PROTEIN) (FRAGMENT)	U62325	NM_173075	APBB2	-0.748196	7.33805	0.011465
AMYLOID-LIKE PROTEIN 2 PRECURSOR (AMYLOID PROTEIN HOMOLOG) (APPH) (CDEI-BOX BINDING PROTEIN) (CDEBP)	BC004371	NM_001642	APLP2	-1.32508	9.42933	1.2665e-08
AMYLOID BETA PRECURSOR PROTEIN-BINDING PROTEIN 2; AMYLOID BETA PRECURSOR PROTEIN (CYTOPLASMIC TAIL)-BINDING PROTEIN 2; PROTEIN INTERACTING WITH APP TAIL 1	D86981	NM_006380	APPBP2	-1.67487	7.77133	2.013e-12
AMYLOID BETA PRECURSOR PROTEIN-BINDING PROTEIN 2; AMYLOID BETA PRECURSOR PROTEIN (CYTOPLASMIC TAIL)-BINDING PROTEIN 2; PROTEIN INTERACTING WITH APP TAIL 1	D86981	NM_006380	APPBP2	-1.66862	7.74866	5.8964e-07
APICAL-LIKE PROTEIN (APXL PROTEIN)	AC002365	NM_001649	APXL	-1.0466	7.20232	0.00171396
ADP-RIBOSYLATION FACTOR 3	AF056116	NM_001659	ARF3	-0.617321	10.1712	0.021218
RHO-RELATED GTP-BINDING PROTEIN RHOG (SID10750)	AF498974	NM_001665	ARHG	-0.697525	8.151	0.0006292
RHO GTPASE ACTIVATING PROTEIN 12	AL834250	NM_018287	ARHGAP12	-0.748619	8.35233	0.016112
RHO-GTPASE-ACTIVATING PROTEIN 8	Z83838	NM_015366	ARHGAP8	-0.847855	8.19467	7.571e-05
RHO GDP-DISSOCIATION INHIBITOR 1 (RHO GDI 1) (RHO-GDI ALPHA)	BC027730	NM_004309	ARHGDIA	-0.880049	9.56019	7.6732e-05
ARYL HYDROCARBON RECEPTOR NUCLEAR TRANSLOCATOR 2 (ARNT PROTEIN 2)	AB002305	NM_014862	ARNT2	-0.833288	7.80495	0.0052856
SODIUM/POTASSIUM-TRANSPORTING ATPASE ALPHA-1 CHAIN PRECURSOR (EC 3.6.3.9) (SODIUM PUMP 1) (NA+/K+ ATPASE 1)	L76938	NM_000701	ATP1A1	-0.776515	9.98197	0.000111514
SODIUM/POTASSIUM-TRANSPORTING ATPASE BETA-3 CHAIN (SODIUM/POTASSIUM- DEPENDENT ATPASE BETA-3 SUBUNIT) (ATPB-3)	AF005895	NM_001679	ATP1B3	-0.664324	8.95759	0.0067714
SARCOPLASMIC/ENDOPLASMIC RETICULUM CALCIUM ATPASE 2 (EC 3.6.3.8) (CALCIUM PUMP 2) (SERCA2) (SR CA(2+)-ATPASE 2) (CALCIUM-TRANSPORTING ATPASE SARCOPLASMIC RETICULUM TYPE, SLOW TWITCH SKELETAL MUSCLE ISOFORM) (ENDOPLASMIC RETICULUM CLASS 1/2 CA(2+) ATP	M23278	NM_170665	ATP2A2	-1.46529	8.3714	7.4218e-07
SARCOPLASMIC/ENDOPLASMIC RETICULUM CALCIUM ATPASE 2 (EC 3.6.3.8) (CALCIUM PUMP 2) (SERCA2) (SR CA(2+)-ATPASE 2) (CALCIUM-TRANSPORTING ATPASE SARCOPLASMIC RETICULUM TYPE, SLOW TWITCH SKELETAL MUSCLE ISOFORM) (ENDOPLASMIC RETICULUM CLASS 1/2 CA(2+) ATP	M23278	NM_001681	ATP2A2	-1.10308	8.6648	3.7472e-06
SARCOPLASMIC/ENDOPLASMIC RETICULUM CALCIUM ATPASE 3 (EC 3.6.3.8) (CALCIUM PUMP 3) (SERCA3) (SR CA(2+)-ATPASE 3)	S68239	NM_005173	ATP2A3	-0.975959	8.92216	2.6862e-06
VACUOLAR ATP SYNTHASE SUBUNIT S1 PRECURSOR (EC 3.6.3.14) (V-ATPASE S1 SUBUNIT) (V-ATPASE S1 ACCESSORY PROTEIN) (V-ATPASE AC45 SUBUNIT) (XAP-3)	AK026519	NM_001183	ATP6IP1	-0.98659	10.3958	7.397e-05
VACUOLAR ATP SYNTHASE 16 KDA PROTEOLIPID SUBUNIT (EC 3.6.3.14)	BC010147	NM_001694	ATP6V0C	-1.26751	10.8606	2.9206e-06
VACUOLAR ATP SYNTHASE SUBUNIT C (EC 3.6.3.14) (V-ATPASE C SUBUNIT) (VACUOLAR PROTON PUMP C SUBUNIT)	J05682	NM_001695	ATP6V1C1	-0.814711	8.14727	0.00022598
POTENTIAL PHOSPHOLIPID-TRANSPORTING ATPASE IIA (EC 3.6.1.-)	AL035684		ATP9A	-0.695312	10.2864	0.002697
ATTRACTIN PRECURSOR (MAHOGANY HOMOLOG) (DPPT-L)	AB011120	NM_139322	ATRN	-0.767298	7.32805	0.0049336
ZINC-ALPHA-2-GLYCOPROTEIN PRECURSOR (ZN-ALPHA-2-GLYCOPROTEIN) (ZN-ALPHA-2-GP)	AC004522	NM_001185	AZGP1	-3.42764	8.26473	4.6578e-19
BAG-FAMILY MOLECULAR CHAPERONE REGULATOR-3 (BCL-2 BINDING ATHANOGENE- 3) (BAG-3) (BCL-2-BINDING PROTEIN BIS) (DOCKING PROTEIN CAIR-1)	BC014656	NM_004281	BAG3	-0.794755	9.30609	0.00035494
BARHL2 PROTEIN (FRAGMENT)	AJ251753		BARHL2	-1.32082	7.11203	1.99552e-07
LARGE PROLINE-RICH PROTEIN BAT2 (HLA-B-ASSOCIATED TRANSCRIPT 2) (G2)	AF129756	NM_004638	BAT2	-0.871781	7.65475	0.003819
LARGE PROLINE-RICH PROTEIN BAT3 (HLA-B-ASSOCIATED TRANSCRIPT 3) (G3)	BC003133	NM_004639	BAT3	-0.893419	11.1881	0.000102134
HISTONE-LYSINE N-METHYLTRANSFERASE, H3 LYSINE-9 SPECIFIC 3 (EC 2.1.1.43) (HISTONE H3-K9 METHYLTRANSFERASE 3) (H3-K9-HMTASE 3) (HLA-B ASSOCIATED TRANSCRIPT 8) (G9A) (NG36)	X69838	NM_025256	BAT8	-0.792137	9.64429	0.0066352
CRK-ASSOCIATED SUBSTRATE (P130CAS) (BREAST CANCER ANTI-ESTROGEN RESISTANCE 1 PROTEIN)	AK074958	NM_014567	BCAR1	-0.604024	9.22868	0.0113098
BREAST CANCER ANTIESTROGEN RESISTANCE 3	AL109613	NM_003567	BCAR3	-0.626651	7.92692	0.0025828
B-CELL LYMPHOMA 3-ENCODED PROTEIN (BCL-3 PROTEIN)	U05822	NM_005178	BCL3	-0.951421	7.99462	2.1096e-05
CLASS B BASIC HELIX-LOOP-HELIX PROTEIN 2 (BHLHB2) (DIFFERENTIALLY EXPRESSED IN CHONDROCYTES PROTEIN 1) (DEC1) (ENHANCER-OF-SPLIT AND HAIRY-RELATED PROTEIN 2) (SHARP-2) (STIMULATED WITH RETINOIC ACID 13)	AF353634	NM_003670	BHLHB2	-2.12146	8.80752	2.045e-13
BICAUDAL D HOMOLOG 1 (DROSOPHILA); BICAUDAL-D, DROSOPHILA, HOMOLOG OF, 1; BICAUDAL D (DROSOPHILA) HOMOLOG 1	U90028	NM_001714	BICD1	-1.11885	9.13274	9.9148e-07
BLADDER CANCER-ASSOCIATED PROTEIN (BLADDER CANCER 10 KDA PROTEIN) (BC10)	AB043791	NM_006698	BLCAP	-0.721609	7.42498	0.00193066
BONE MORPHOGENETIC PROTEIN 7 PRECURSOR (BMP-7) (OSTEOGENIC PROTEIN 1) (OP-1)	BC004248	NM_001719	BMP7	-2.28693	9.52876	1.65196e-10
BCL2-RELATED OVARIAN KILLER	BC017214	NM_032515	BOK	-1.15129	7.51088	0.000187344
BROMODOMAIN-CONTAINING PROTEIN 2 (RING3 PROTEIN) (O27.1.1)	X96670	NM_005104	BRD2	-0.844885	10.0876	0.0022364
BASIGIN PRECURSOR (LEUKOCYTE ACTIVATION ANTIGEN M6) (COLLAGENASE STIMULATORY FACTOR) (EXTRACELLULAR MATRIX METALLOPROTEINASE INDUCER) (EMMPRIN) (5F7) (CD147 ANTIGEN) (TUMOR CELL-DERIVED COLLAGENASE STIMULATORY FACTOR) (TCSF) (OK BLOOD GROUP ANTIGEN)	BC009040	NM_001728	BSG	-0.629144	10.6317	0.0059186
BTB/POZ DOMAIN CONTAINING PROTEIN 1	AK000731	NM_025238	BTBD1	-0.64326	8.39605	0.0075634
BTG2 PROTEIN (NGF-INDUCIBLE ANTI-PROLIFERATIVE PROTEIN PC3)	AF361937	NM_006763	BTG2	-0.962582	7.58969	8.374e-06
BASIC LEUCINE ZIPPER AND W2 DOMAINS 1; KIAA0005 GENE PRODUCT; BASIC LEUCINE-ZIPPER PROTEIN BZAP45	BC026303	NM_014670	BZW1	-1.16804	8.05108	0.00039578
BASIC LEUCINE ZIPPER AND W2 DOMAINS 1; KIAA0005 GENE PRODUCT; BASIC LEUCINE-ZIPPER PROTEIN BZAP45	BC026303	NM_014670	BZW1	-0.902092	7.69416	0.000138294
ENDOPLASMIC RETICULUM PROTEIN ERP29 PRECURSOR (ERP31) (ERP28)	X94910	NM_006817	C12orf8	-0.621876	9.07652	0.0031196
MAPK-INTERACTING AND SPINDLE-STABILIZING PROTEIN	BC015621	NM_144578	C14orf32	-0.861992	8.8227	0.0008292
	AK093969	NM_174979	C14orf65	-0.678663	9.11399	0.005443
	AK096294	NM_152333	C14orf69	-1.16171	9.7648	1.01614e-07
	AB028987		C19orf7	-0.913548	8.82231	0.00094346
COMPLEMENT-C1Q TUMOR NECROSIS FACTOR-RELATED PROTEIN 5 PRECURSOR	AL110261	NM_015645	C1QTNF5	-0.773837	7.14717	0.0021788
	AL034550	NM_080616	C20orf112	-1.13247	7.01609	2.131e-06
PUTATIVE METALLOTHIONEIN C20ORF127	AL121753		C20orf127	-0.900809	9.00696	0.00058998
DJ881L22.2 (NOVEL PROTEIN) (FRAGMENT)	AL117382		C20orf142	-1.36195	7.5308	0.00048888
PROTEIN C20ORF149	BC002531	NM_024299	C20orf149	-1.20249	12.6866	1.72592e-06
ADIPOCYTE PLASMA MEMBRANE-ASSOCIATED PROTEIN (BSCV PROTEIN)	AK026866	NM_020531	C20orf3	-0.611244	10.7235	0.012283
	AF251039	NM_016604	C5orf7	-0.937288	7.98084	0.00124854
SIALIDASE 1 PRECURSOR (EC 3.2.1.18) (LYSOSOMAL SIALIDASE) (N-ACETYL- ALPHA-NEURAMINIDASE 1) (ACETYLNEURAMINYL HYDROLASE) (G9 SIALIDASE)	AK027397	NM_032794	C6orf29	-0.638795	11.1543	0.0048536
LIMB REGION 1 PROTEIN; LIMB REGION 1	AK021727	NM_022458	C7orf2	-0.764775	7.79533	0.000141254
CARBONIC ANHYDRASE-RELATED PROTEIN 2 PRECURSOR (CARP-2) (CA-RP II) (CA-XI) (CARBONIC ANHYDRASE-RELATED PROTEIN 11) (CARP XI) (CA-RP XI)	AF050106	NM_001217	CA11	-0.735105	7.38949	0.0107982
VOLTAGE-DEPENDENT T-TYPE CALCIUM CHANNEL ALPHA-1H SUBUNIT (CAV3.2) (LOW-VOLTAGE-ACTIVATED CALCIUM CHANNEL ALPHA1 3.2 SUBUNIT)	AF223563	NM_021098	CACNA1H	-0.846305	8.45746	9.9792e-05
VOLTAGE-DEPENDENT CALCIUM CHANNEL GAMMA-4 SUBUNIT (NEURONAL VOLTAGE- GATED CALCIUM CHANNEL GAMMA-4 SUBUNIT)	AF162692	NM_014405	CACNG4	-0.735719	7.01637	0.023792
CALRETICULIN PRECURSOR (CRP55) (CALREGULIN) (HACBP) (ERP60)	BC020493	NM_004343	CALR	-0.718328	7.7631	0.0133458
CALMODULIN BINDING TRANSCRIPTION ACTIVATOR 2; KIAA0909 PROTEIN; CALMODULIN-BINDING TRANSCRIPTION ACTIVATOR 2	AB020716	NM_015099	CAMTA2	-1.63324	7.22188	2.8454e-07
CALPAIN 1, LARGE [CATALYTIC] SUBUNIT (EC 3.4.22.17) (CALCIUM-ACTIVATED NEUTRAL PROTEINASE) (CANP) (MU-TYPE) (MUCANP) (MICROMOLAR-CALPAIN)	BC015091	NM_005186	CAPN1	-0.856319	9.74721	3.0666e-05
F-ACTIN CAPPING PROTEIN BETA SUBUNIT (CAPZ BETA)	AL035413	NM_004930	CAPZB	-1.02891	8.45184	0.0004768
F-ACTIN CAPPING PROTEIN BETA SUBUNIT (CAPZ BETA)	BC024601	NM_004930	CAPZB	-0.766679	9.84882	0.00029206
CALCIUM-REGULATED HEAT-STABLE PROTEIN (24KD); CALCIUM REGULATED HEAT STABLE PROTEIN 1 (24KD)	BC003366	NM_014316	CARHSP1	-0.753547	9.33558	0.0029258
CATALASE (EC 1.11.1.6)	L13609	NM_001752	CAT	-0.648888	8.37564	0.0073722
CHROMOBOX PROTEIN HOMOLOG 1 (HETEROCHROMATIN PROTEIN 1 HOMOLOG BETA) (HP1 BETA) (MODIFIER 1 PROTEIN) (M31) (HETEROCHROMATIN PROTEIN P25)	AF106801	NM_006807	CBX1	-0.78044	9.50577	0.004126
SMALL INDUCIBLE CYTOKINE A25 PRECURSOR (CCL25) (CHEMOKINE TECK) (THYMUS EXPRESSED CHEMOKINE)	AB046579	NM_005624	CCL25	-0.618587	9.62113	0.026324
G1/S-SPECIFIC CYCLIN D3	M88086	NM_001760	CCND3	-1.26671	8.68322	2.2886e-05
CYCLIN G2	BC032518	NM_004354	CCNG2	-1.67173	8.15235	2.0824e-06
CYCLIN I	AF135162	NM_006835	CCNI	-0.992846	10.998	2.602e-05
CD81 ANTIGEN (26 KDA CELL SURFACE PROTEIN TAPA-1) (TARGET OF THE ANTIPROLIFERATIVE ANTIBODY 1)	AF116600	NM_004356	CD81	-0.649927	8.55768	0.021828
CD9 ANTIGEN (P24) (LEUKOCYTE ANTIGEN MIC3) (MOTILITY-RELATED PROTEIN) (MRP-1)	BC011988	NM_001769	CD9	-0.611958	10.0613	0.0034712
EPITHELIAL-CADHERIN PRECURSOR (E-CADHERIN) (UVOMORULIN) (CADHERIN-1) (CAM 120/80)	AB025105	NM_004360	CDH1	-1.38943	8.85069	1.66834e-08
EPITHELIAL-CADHERIN PRECURSOR (E-CADHERIN) (UVOMORULIN) (CADHERIN-1) (CAM 120/80)	AB025105	NM_004360	CDH1	-1.04228	10.1185	3.4148e-05
CELL DIVISION PROTEIN KINASE 5 (EC 2.7.1.-) (TAU PROTEIN KINASE II CATALYTIC SUBUNIT) (TPKII CATALYTIC SUBUNIT) (SERINE/THREONINE-PROTEIN KINASE PSSALRE)	BC005115	NM_004935	CDK5	-0.626522	8.12932	0.0044696
CDK5 REGULATORY SUBUNIT ASSOCIATED PROTEIN 3; CDK5 ACTIVATOR-BINDING PROTEIN C53; ISCHEMIC HEART CDK5 ACTIVATOR-BINDING PROTEIN C53	AF343090	NM_025197	CDK5RAP3	-0.665979	8.18307	0.011107
CYCLIN-DEPENDENT KINASE INHIBITOR 1B (CYCLIN-DEPENDENT KINASE INHIBITOR P27) (P27KIP1)	BC001971	NM_004064	CDKN1B	-0.622812	9.1943	0.009493
CCAAT/ENHANCER BINDING PROTEIN BETA (C/EBP BETA) (NUCLEAR FACTOR NF-IL6) (TRANSCRIPTION FACTOR 5)	AL161937	NM_005194	CEBPB	-1.04033	10.3781	0.0060992
MAJOR CENTROMERE AUTOANTIGEN B (CENTROMERE PROTEIN B) (CENP-B)	X05299	NM_001810	CENPB	-0.794729	8.18012	0.00018677
COFILIN, NON-MUSCLE ISOFORM (18 KDA PHOSPHOPROTEIN) (P18)	BC018256	NM_005507	CFL1	-0.916469	13.7427	0.000124702
CHROMODOMAIN HELICASE-DNA-BINDING PROTEIN 4 (CHD-4) (MI-2 AUTOANTIGEN 218 KDA PROTEIN) (MI2-BETA)	X86691	NM_001273	CHD4	-1.14848	8.6854	4.271e-07
CHOLINE PHOSPHOTRANSFERASE 1; CHOLINEPHOSPHOTRANSFERASE 1; CHOLINEPHOSPHOTRANSFERASE 1 ALPHA	BC020819	NM_020244	CHPT1	-0.628501	8.23012	0.004814
COLD-INDUCIBLE RNA-BINDING PROTEIN (GLYCINE-RICH RNA-BINDING PROTEIN CIRP) (A18 HNRNP)	BC000901	NM_001280	CIRBP	-0.605531	7.46748	0.0177382
CBP/P300-INTERACTING TRANSACTIVATOR 2 (MSG-RELATED PROTEIN 1) (MRG1 PROTEIN) (P35SRJ)	BC004377	NM_006079	CITED2	-0.797049	8.68562	0.0051104
CREATINE KINASE, B CHAIN (EC 2.7.3.2) (B-CK)	M22355	NM_001823	CKB	-1.1218	10.654	3.9068e-05
CREATINE KINASE, UBIQUITOUS MITOCHONDRIAL PRECURSOR (EC 2.7.3.2) (U- MTCK) (MIA-CK) (ACIDIC-TYPE MITOCHONDRIAL CREATINE KINASE)	BC006467	NM_020990	CKMT1	-0.688662	11.9538	0.002315
CHLORIDE CHANNEL PROTEIN 7 (CLC-7)	U88844	NM_001287	CLCN7	-0.837593	8.126	0.00035788
CLAUDIN-4 (CLOSTRIDIUM PERFRINGENS ENTEROTOXIN RECEPTOR) (CPE- RECEPTOR) (CPE-R) (WILLIAMS-BEUREN SYNDROME CHROMOSOME REGION 8 PROTEIN)	BC000671	NM_001305	CLDN4	-1.3508	10.0313	3.1796e-06
CHLORIDE INTRACELLULAR CHANNEL PROTEIN 3	BC007012	NM_004669	CLIC3	-0.834025	7.38148	0.00172734
TRIPEPTIDYL-PEPTIDASE I PRECURSOR (EC 3.4.14.9) (TPP-I) (TRIPEPTIDYL AMINOPEPTIDASE) (LYSOSOMAL PEPSTATIN INSENSITIVE PROTEASE) (LPIC)	BC014863	NM_000391	CLN2	-1.07691	8.31343	2.3936e-06
CLN3 PROTEIN (BATTENIN) (BATTEN DISEASE PROTEIN)	AF015599	NM_000086	CLN3	-0.693741	7.10723	0.0011061
CLEFT LIP AND PALATE ASSOCIATED TRANSMEMBRANE PROTEIN 1	BC012359	NM_001294	CLPTM1	-1.55274	8.77569	2.444e-10
CLEFT LIP AND PALATE ASSOCIATED TRANSMEMBRANE PROTEIN 1	BC012359	NM_001294	CLPTM1	-1.21825	11.5658	4.9322e-08
CLUSTERIN PRECURSOR (COMPLEMENT-ASSOCIATED PROTEIN SP-40,40) (COMPLEMENT CYTOLYSIS INHIBITOR) (CLI) (NA1/NA2) (APOLIPOPROTEIN J) (APO-J) (TRPM-2)	A21577	NM_001831	CLU	-1.91174	9.57885	1.3504e-10
CELL MATRIX ADHESION REGULATOR (CELL ADHESION REGULATORY PROTEIN) (CELL ADHESION REGULATOR)	D14075	NM_003119	CMAR	-0.793594	8.48387	0.0064632
CCR4-NOT TRANSCRIPTION COMPLEX, SUBUNIT 4; NOT4 (NEGATIVE REGULATOR OF TRANSCRIPTION 4, YEAST) HOMOLOG; CCR4-NOT TRANSCRIPTION COMPLEX, SUBUNIT	U71267	NM_013316	CNOT4	-0.666249	8.66509	0.0165158
COLLAGEN ALPHA 1(III) CHAIN PRECURSOR	M55603	NM_000090	COL3A1	-2.35778	11.7416	4.3214e-16
COLLAGEN ALPHA 5(IV) CHAIN PRECURSOR	S59334	NM_033381	COL4A5	-0.805216	8.59088	0.0034868
COATOMER EPSILON SUBUNIT (EPSILON-COAT PROTEIN) (EPSILON-COP)	BC017285	NM_007263	COPE	-0.65993	7.06065	0.024712
RETINOIC ACID-BINDING PROTEIN I, CELLULAR (CRABP-I)	BC022069	NM_004378	CRABP1	-1.07792	9.39334	1.39946e-06
RETINOIC ACID-BINDING PROTEIN II, CELLULAR (CRABP-II)	BC001109	NM_001878	CRABP2	-1.23196	12.1146	2.8818e-07
	AB037847		CRAMP1L	-0.921125	7.05595	0.000334
CARTILAGE-ASSOCIATED PROTEIN PRECURSOR	BC008745	NM_006371	CRTAP	-0.787893	7.9444	0.00046736
CITRATE SYNTHASE, MITOCHONDRIAL PRECURSOR (EC 4.1.3.7)	AF047042	NM_004077	CS	-0.71455	11.0565	0.0196548
ALPHA-S1 CASEIN PRECURSOR [CONTAINS: CASOXIN D]	X98084	NM_001890	CSN1S1	-0.689848	8.1751	0.0107096
CASEIN KINASE I, DELTA ISOFORM (EC 2.7.1.-) (CKI-DELTA) (CKID)	BC015775	NM_139062	CSNK1D	-1.04035	8.58809	2.012e-06
CASEIN KINASE I, DELTA ISOFORM (EC 2.7.1.-) (CKI-DELTA) (CKID)	BC003558	NM_001893	CSNK1D	-0.796559	8.61708	0.00029488
CYSTATIN SN PRECURSOR (SALIVARY CYSTATIN SA-1) (CYSTAIN SA-I)	BC021225	NM_001898	CST1	-0.688373	12.2207	0.0067218
CYSTATIN C PRECURSOR (NEUROENDOCRINE BASIC POLYPEPTIDE) (GAMMA-TRACE) (POST-GAMMA-GLOBULIN)	BC013083	NM_000099	CST3	-1.00171	11.3581	0.00035496
CYSTATIN B (LIVER THIOL PROTEINASE INHIBITOR) (CPI-B) (STEFIN B)	BC010532	NM_000100	CSTB	-0.654935	11.2937	0.0032704
CTD (CARBOXY-TERMINAL DOMAIN, RNA POLYMERASE II, POLYPEPTIDE A) PHOSPHATASE, SUBUNIT 1, ISOFORM FCP1A; CTD OF POLR2A, PHOSPHATASE OF, SUBUNIT 1; TRANSCRIPTION FACTOR IIF-ASSOCIATING CTD PHOSPHATASE 1; TFIIF-ASSOCIATING CTD PHOSPHATASE 1; SERINE PHOSP	AF154115	NM_004715	CTDP1	-0.615338	7.72525	0.0105434
CCAAT DISPLACEMENT PROTEIN (CDP) (CUT-LIKE 1)	L12579	NM_001913	CUTL1	-0.890906	7.66323	0.00145184
SMALL INDUCIBLE CYTOKINE B16 (TRANSMEMBRANE CHEMOKINE CXCL16)	AF301016	NM_022059	CXCL16	-0.962144	9.49886	0.0035198
CYTOCHROME B5	M60174	NM_001914	CYB5	-0.749759	9.36421	0.000199336
CYTOCHROME B-245 LIGHT CHAIN (P22 PHAGOCYTE B-CYTOCHROME) (NEUTROPHIL CYTOCHROME B, 22 KDA POLYPEPTIDE) (P22-PHOX) (P22PHOX) (CYTOCHROME B(558) ALPHA CHAIN) (CYTOCHROME B558 ALPHA-SUBUNIT) (SUPEROXIDE- GENERATING NADPH OXIDASE LIGHT CHAIN SUBUNIT)	M61107	NM_000101	CYBA	-0.652923	8.00441	0.00132316
CYTOCHROME P450 4B1 (EC 1.14.14.1) (CYPIVB1) (P450-HP)	X16699	NM_000779	CYP4B1	-1.80501	9.3974	3.1196e-07
CYTOCHROME P450 4F3 (EC 1.14.13.30) (CYPIVF3) (LEUKOTRIENE-B4 OMEGA- HYDROXYLASE) (LEUKOTRIENE-B4 20-MONOOXYGENASE) (CYTOCHROME P450- LTB-OMEGA)	AB002460	NM_000896	CYP4F3	-0.890142	7.81297	0.00031698
DYSTROGLYCAN PRECURSOR (DYSTROPHIN-ASSOCIATED GLYCOPROTEIN 1) [CONTAINS: ALPHA-DYSTROGLYCAN (ALPHA-DG); BETA-DYSTROGLYCAN (BETA- DG)]	L19711	NM_004393	DAG1	-1.15916	7.6307	3.0526e-05
DEATH-ASSOCIATED PROTEIN 1 (DAP-1)	X76105	NM_004394	DAP	-1.2685	7.84189	2.0872e-05
DEATH-ASSOCIATED PROTEIN 1 (DAP-1)	X76105	NM_004394	DAP	-1.07511	7.19404	3.3176e-06
ACYL-COA-BINDING PROTEIN (ACBP) (DIAZEPAM BINDING INHIBITOR) (DBI) (ENDOZEPINE) (EP)	BC006466	NM_020548	DBI	-1.50505	9.82862	2.063e-05
ACYL-COA-BINDING PROTEIN (ACBP) (DIAZEPAM BINDING INHIBITOR) (DBI) (ENDOZEPINE) (EP)	BC006466	NM_020548	DBI	-1.17918	8.85591	1.85366e-07
DYNACTIN COMPLEX 50 KDA SUBUNIT (50 KDA DYNEIN-ASSOCIATED POLYPEPTIDE) (DYNAMITIN) (DCTN-50) (DYNACTIN 2)	BC014083	NM_006400	DCTN2	-0.965526	11.8782	0.0058408
NG,NG-DIMETHYLARGININE DIMETHYLAMINOHYDROLASE 2 (EC 3.5.3.18) (DIMETHYLARGININASE 2) (DIMETHYLARGININE DIMETHYLAMINOHYDROLASE 2) (DDAHII) (G6A)	BC001435	NM_013974	DDAH2	-0.735706	7.92979	0.02444
DEVELOPMENT AND DIFFERENTIATION ENHANCING FACTOR 1; FACTOR 1 ALIAS: KIAA1249, ASAP1	AB033075	NM_018482	DDEF1	-1.05495	8.03039	0.0103868
EPITHELIAL DISCOIDIN DOMAIN RECEPTOR 1 PRECURSOR (EC 2.7.1.112) (TYROSINE-PROTEIN KINASE CAK) (CELL ADHESION KINASE) (TYROSINE KINASE DDR) (DISCOIDIN RECEPTOR TYROSINE KINASE) (TRK E) (PROTEIN-TYROSINE KINASE RTK 6) (CD167A ANTIGEN)	BC013400	NM_001954	DDR1	-0.78005	11.5864	0.006402
EPITHELIAL DISCOIDIN DOMAIN RECEPTOR 1 PRECURSOR (EC 2.7.1.112) (TYROSINE-PROTEIN KINASE CAK) (CELL ADHESION KINASE) (TYROSINE KINASE DDR) (DISCOIDIN RECEPTOR TYROSINE KINASE) (TRK E) (PROTEIN-TYROSINE KINASE RTK 6) (CD167A ANTIGEN)	BC013400	NM_001954	DDR1	-0.737044	10.8135	0.0096592
DISCOIDIN RECEPTOR TYROSINE KINASE ISOFORM B; PTK3A PROTEIN TYROSINE KINASE 3A; CELL ADHESION KINASE; EPITHELIAL DISCOIDIN DOMAIN RECEPTOR 1; NEUROTROPHIC TYROSINE KINASE, RECEPTOR, TYPE 4; NEUROEPITHELIAL TYROSINE KINASE; MAMMARIAN CARCINOMA KINASE		NM_013994	DDR1	-0.625151	11.1759	0.024018
PRE-MRNA SPLICING FACTOR ATP-DEPENDENT RNA HELICASE PRP16 (ATP- DEPENDENT RNA HELICASE DDX38) (DEAH-BOX PROTEIN 38)	BC008340	NM_014003	DDX38	-0.830014	7.08632	8.5552e-05
ATP-DEPENDENT RNA HELICASE A (NUCLEAR DNA HELICASE II) (NDH II) (DEAD-BOX PROTEIN 9)	Y10658	NM_001357	DDX9	-0.856945	9.1263	0.000737
DEFORMED EPIDERMAL AUTOREGULATORY FACTOR 1 HOMOLOG (NUCLEAR DEAF-1 RELATED TRANSCRIPTIONAL REGULATOR) (NUDR) (SUPPRESSIN)	AF007165	NM_021008	DEAF1	-0.661415	7.49812	0.013552
SPHINGOLIPID DELTA 4 DESATURASE; MEMBRANE FATTY ACID (LIPID) DESATURASE; DIHYDROCERAMIDE DESATURASE	AF466375	NM_144780	DEGS	-0.631994	7.13417	0.0048518
24-DEHYDROCHOLESTEROL REDUCTASE PRECURSOR (EC 1.3.1.-) (3-BETA- HYDROXYSTEROL DELTA-24-REDUCTASE) (SELADIN-1) (DIMINUTO/DWARF1 HOMOLOG)	BC011669	NM_014762	DHCR24	-0.839393	11.7305	0.00068064
7-DEHYDROCHOLESTEROL REDUCTASE (EC 1.3.1.21) (7-DHC REDUCTASE) (STEROL DELTA-7-REDUCTASE) (PUTATIVE STEROL REDUCTASE SR-2)	AF062481	NM_001360	DHCR7	-1.34358	10.3696	1.22934e-06
DIAPHANOUS PROTEIN HOMOLOG 1 (DIAPHANOUS-RELATED FORMIN 1) (DRF1)	AK023345	NM_005219	DIAPH1	-0.634704	8.06758	0.0096922
DNAJ HOMOLOG SUBFAMILY B MEMBER 2 (HEAT SHOCK 40 KDA PROTEIN 3) (DNAJ PROTEIN HOMOLOG 1) (HSJ-1)	X63368	NM_006736	DNAJB2	-0.894141	7.29359	0.000120276
DYNEIN HEAVY CHAIN, CYTOSOLIC (DYHC) (CYTOPLASMIC DYNEIN HEAVY CHAIN 1) (DHC1) (FRAGMENTS)	AB002323		DNCH1	-1.25586	8.86176	0.0004498
DYNAMIN 2 (EC 3.6.1.50)	AC007229	NM_004945	DNM2	-0.917624	8.54563	0.0004623
DIPEPTIDYL-PEPTIDASE III (EC 3.4.14.4) (DPP III) (DIPEPTIDYL AMINOPEPTIDASE III) (DIPEPTIDYL ARYLAMIDASE III)	AB017970	NM_005700	DPP3	-1.42534	7.56534	3.059e-07
DIPEPTIDYL-PEPTIDASE III (EC 3.4.14.4) (DPP III) (DIPEPTIDYL AMINOPEPTIDASE III) (DIPEPTIDYL ARYLAMIDASE III)	AK027243	NM_024649	DPP3	-0.979279	9.88091	0.00047036
DESMOPLAKIN (DP) (250/210 KDA PARANEOPLASTIC PEMPHIGUS ANTIGEN)	AF139065	NM_004415	DSP	-1.82697	9.6609	7.2754e-09
DELTEX (DROSOPHILA) HOMOLOG 2	BC018555	NM_020892	DTX2	-1.07382	8.24071	4.9918e-05
DUAL SPECIFICITY PROTEIN PHOSPHATASE 1 (EC 3.1.3.48) (EC 3.1.3.16) (MAP KINASE PHOSPHATASE-1) (MKP-1) (PROTEIN-TYROSINE PHOSPHATASE CL100) (DUAL SPECIFICITY PROTEIN PHOSPHATASE HVH1)	BC022463	NM_004417	DUSP1	-0.808142	7.66669	0.00020264
SEGMENT POLARITY PROTEIN DISHEVELLED HOMOLOG DVL-3 (DISHEVELLED-3) (DSH HOMOLOG 3)	AL110278	NM_004423	DVL3	-0.888614	7.81285	0.0039872
SEGMENT POLARITY PROTEIN DISHEVELLED HOMOLOG DVL-3 (DISHEVELLED-3) (DSH HOMOLOG 3)	AL110278	NM_004423	DVL3	-0.64821	7.6471	0.00114328
3-BETA-HYDROXYSTEROID-DELTA(8),DELTA(7)-ISOMERASE (EC 5.3.3.5) (CHOLESTENOL DELTA-ISOMERASE) (DELTA8-DELTA7 STEROL ISOMERASE) (D8-D7 STEROL ISOMERASE) (EMOPAMIL BINDING PROTEIN)	BC001572	NM_006579	EBP	-1.09402	9.56746	5.7744e-06
ECTODYSPLASIN A RECEPTOR ASSOCIATED ADAPTER PROTEIN (EDAR-ASSOCIATED DEATH DOMAIN PROTEIN) (CRINKLED HOMOLOG)	AY071862	NM_080738	EDARADD	-1.56452	10.397	1.266e-07
LYSOSPHINGOLIPID RECEPTOR (EDG-3)	AF022139	NM_005226	EDG3	-2.07393	9.02003	1.87308e-10
LYSOPHOSPHATIDIC ACID RECEPTOR EDG-4 (LPA RECEPTOR 2) (LPA-2)	BC025695	NM_004720	EDG4	-0.833956	7.3203	0.00027074
ELONGATION FACTOR 1-ALPHA 1 (EF-1-ALPHA-1) (ELONGATION FACTOR 1 A-1) (EEF1A-1) (ELONGATION FACTOR TU) (EF-TU)	M27364	NM_001402	EEF1A1	-1.09671	11.8592	1.70108e-05
ELONGATION FACTOR 1-ALPHA 1 (EF-1-ALPHA-1) (ELONGATION FACTOR 1 A-1) (EEF1A-1) (ELONGATION FACTOR TU) (EF-TU)	M27364	NM_001402	EEF1A1	-1.03219	12.0417	0.0058062
ELONGATION FACTOR 1-ALPHA 2 (EF-1-ALPHA-2) (ELONGATION FACTOR 1 A-2) (EEF1A-2) (STATIN S1)	L10340	NM_001958	EEF1A2	-1.66074	7.29297	1.37158e-06
ELONGATION FACTOR 2 (EF-2)	Z11692	NM_001961	EEF2	-1.57637	8.33895	2.116e-07
EPHRIN-A4 PRECURSOR (EPH-RELATED RECEPTOR TYROSINE KINASE LIGAND 4) (LERK-4)	AJ006353	NM_005227	EFNA4	-0.659009	7.48691	0.002116
BA88M19.1 (EGF-LIKE-DOMAIN MULTIPLE 5 PROTEIN) (MEGF9) (FRAGMENT)	AB011542		EGFL5	-2.11147	7.24967	4.2372e-15
EARLY GROWTH RESPONSE PROTEIN 1 (EGR-1) (KROX-24 PROTEIN) (ZIF268) (NERVE GROWTH FACTOR-INDUCED PROTEIN A) (NGFI-A) (TRANSCRIPTION FACTOR ETR103) (ZINC FINGER PROTEIN 225) (AT225)	M80583	NM_001964	EGR1	-1.55647	8.37433	2.1014e-10
EUKARYOTIC TRANSLATION INITIATION FACTOR 4E (EIF-4E) (EIF4E) (MRNA CAP-BINDING PROTEIN) (EIF-4F 25 KDA SUBUNIT)	BC012611	NM_001968	EIF4E	-0.621781	8.07726	0.0156084
EUKARYOTIC TRANSLATION INITIATION FACTOR 4E BINDING PROTEIN 2; EUKARYOTIC TRANSLATION INITIATION FACTOR-4E BINDING PROTEIN-1	BC005057	NM_004096	EIF4EBP2	-0.614558	9.12994	0.024206
EUKARYOTIC TRANSLATION INITIATION FACTOR 4 GAMMA (EIF-4-GAMMA) (EIF- 4G) (EIF4G) (P220)	AF281070	NM_004953	EIF4G1	-0.805062	9.72494	0.0011176
EUKARYOTIC TRANSLATION INITIATION FACTOR 5 (EIF-5)	BC007728	NM_001969	EIF5	-1.57994	7.76616	1.31528e-11
ELAV-LIKE PROTEIN 1 (HU-ANTIGEN R) (HUR)	BC003376	NM_001419	ELAVL1	-0.702483	8.22416	0.0022172
ETS-RELATED TRANSCRIPTION FACTOR ELF-1 (E74-LIKE FACTOR 1)	M82882	NM_172373	ELF1	-1.02734	8.73883	2.2524e-06
ELONGATION OF VERY LONG CHAIN FATTY ACIDS PROTEIN 1 (CGI-88)	BC000618	NM_022821	ELOVL1	-0.732328	9.09585	0.0008244
EMERIN	BC000738	NM_000117	EMD	-0.60611	7.40933	0.0196402
EPITHELIAL MEMBRANE PROTEIN-2 (EMP-2) (XMP PROTEIN)	BC009687	NM_001424	EMP2	-1.3307	10.3327	3.0852e-05
HOMEOBOX PROTEIN ENGRAILED-1 (HU-EN-1)	L12698	NM_001426	EN1	-0.66409	10.8318	0.008744
SIMILAR TO AVENAII	AK001635	NM_018212	ENAH	-0.676562	8.2737	0.0191862
ECTODERM-NEURAL CORTEX-1 PROTEIN (ENC-1) (P53-INDUCED PROTEIN 10) (NUCLEAR MATRIX PROTEIN NRP/B)	BC000418	NM_003633	ENC1	-0.769421	7.42072	0.00032582
ALPHA ENOLASE (EC 4.2.1.11) (2-PHOSPHO-D-GLYCERATE HYDRO-LYASE) (NON- NEURAL ENOLASE) (NNE) (ENOLASE 1) (PHOSPHOPYRUVATE HYDRATASE)	U88968	NM_014355	ENO1	-0.79044	12.495	0.023304
EHM2 GENE	AF153418	NM_019114	EPB41L4B	-0.66896	7.15203	0.018927
EPHRIN TYPE-A RECEPTOR 5 PRECURSOR (EC 2.7.1.112) (TYROSINE-PROTEIN KINASE RECEPTOR EHK-1) (EPH HOMOLOGY KINASE-1) (RECEPTOR PROTEIN- TYROSINE KINASE HEK7)	L36644	NM_004439	EPHA5	-0.693725	9.1279	0.0186374
EPHRIN TYPE-B RECEPTOR 4 PRECURSOR (EC 2.7.1.112) (TYROSINE-PROTEIN KINASE RECEPTOR HTK)	BC004264	NM_004444	EPHB4	-1.09397	8.39319	3.5266e-06
EPOXIDE HYDROLASE 1 (EC 3.3.2.3) (MICROSOMAL EPOXIDE HYDROLASE) (EPOXIDE HYDRATASE)	AF276638	NM_000120	EPHX1	-0.910195	9.35802	0.000389
RECEPTOR PROTEIN-TYROSINE KINASE ERBB-3 PRECURSOR (EC 2.7.1.112) (C-ERBB3) (TYROSINE KINASE-TYPE CELL SURFACE RECEPTOR HER3)	S61953	NM_001982	ERBB3	-0.797094	9.97921	0.00103718
ESTROGEN RECEPTOR (ER) (ESTRADIOL RECEPTOR) (ER-ALPHA)	M69296	NM_000125	ESR1	-2.61783	11.0419	8.3188e-18
ENA/VASODILATOR STIMULATED PHOSPHOPROTEIN-LIKE PROTEIN (ENA/VASP-LIKE PROTEIN)	AL133642	NM_016337	EVL	-2.15478	9.938	2.3408e-12
GASTROTROPIN (GT) (ILEAL LIPID-BINDING PROTEIN) (ILBP) (INTESTINAL 15 KDA PROTEIN) (I-15P) (INTESTINAL BILE ACID-BINDING PROTEIN) (I-BABP)	AJ250902	NM_001445	FABP6	-0.655294	10.1259	0.0116948
FATTY ACID DESATURASE 1; LINOLEOYL-COA DESATURASE (DELTA-6-DESATURASE)-LIKE 1; DELTA-5 DESATURASE; DELTA-5 FATTY ACID DESATURASE	AF084558	NM_013402	FADS1	-1.17299	8.08768	1.52254e-06
FATTY ACID DESATURASE 2; DELTA-6 FATTY ACID DESATURASE; LINOLEOYL-COA DESATURASE (DELTA-6-DESATURASE)-LIKE 2	AK074939	NM_004265	FADS2	-0.956968	8.71712	0.0126186
SEPRASE (EC 3.4.21.-) (FIBROBLAST ACTIVATION PROTEIN ALPHA) (INTEGRAL MEMBRANE SERINE PROTEASE) (170-KDA MELANOMA MEMBRANE-BOUND GELATINASE)	AF007822	NM_004460	FAP	-0.841862	7.83842	0.0002726
FATTY ACID SYNTHASE (EC 2.3.1.85) [INCLUDES: EC 2.3.1.38; EC 2.3.1.39; EC 2.3.1.41; EC 1.1.1.100; EC 4.2.1.61; EC 1.3.1.10; EC 3.1.2.14]	U29344	NM_004104	FASN	-2.48167	10.7483	4.2672e-18
FRUCTOSE-1,6-BISPHOSPHATASE (EC 3.1.3.11) (D-FRUCTOSE-1,6-BISPHOSPHATE 1-PHOSPHOHYDROLASE) (FBPASE)	BC012927	NM_000507	FBP1	-1.48632	11.6985	4.2922e-10
FIBROBLAST GROWTH FACTOR-11 (FGF-11) (FIBROBLAST GROWTH FACTOR HOMOLOGOUS FACTOR 3) (FHF-3)	BC032502	NM_004112	FGF11	-0.979139	9.93875	0.013645
BASIC FIBROBLAST GROWTH FACTOR RECEPTOR 1 PRECURSOR (EC 2.7.1.112) (FGFR-1) (BFGF-R) (FMS-LIKE TYROSINE KINASE-2) (C-FGR)	M34188	NM_023111	FGFR1	-0.791366	7.28096	0.02237
FIBROBLAST GROWTH FACTOR RECEPTOR-LIKE 1 PRECURSOR	AF279689	NM_021923	FGFRL1	-0.881594	8.90179	0.0051228
FK506-BINDING PROTEIN 5 (EC 5.2.1.8) (PEPTIDYL-PROLYL CIS-TRANS ISOMERASE) (PPIASE) (ROTAMASE) (51 KDA FK506-BINDING PROTEIN) (FKBP- 51) (54 KDA PROGESTERONE RECEPTOR-ASSOCIATED IMMUNOPHILIN) (FKBP54) (P54) (FF1 ANTIGEN) (HSP90-BINDING IMMUNOPHILIN)	U42031	NM_004117	FKBP5	-2.56762	8.46439	4.2128e-07
FILAMIN B, BETA (ACTIN BINDING PROTEIN 278); FILAMIN B, BETA (ACTIN-BINDING PROTEIN-278); FILAMIN 1 (ACTIN-BINDING PROTEIN-280)-LIKE; FILAMIN B, BETA; BETA FILAMIN	AF191632	NM_001457	FLNB	-1.72346	9.27584	1.10442e-09
FRAGILE X MENTAL RETARDATION 1 PROTEIN (PROTEIN FMR-1) (FMRP)	S76590	NM_002024	FMR1	-0.731989	7.44551	0.005249
	AL137480	NM_015308	FNBP4	-0.834142	7.34054	0.0042724
FORKHEAD BOX PROTEIN O3A (FORKHEAD IN RHABDOMYOSARCOMA-LIKE 1) (AF6Q21 PROTEIN)	AJ001590	NM_001455	FOXO3A	-0.668835	8.40739	0.026978
FORKHEAD BOX PROTEIN O3A (FORKHEAD IN RHABDOMYOSARCOMA-LIKE 1) (AF6Q21 PROTEIN)	AJ001590	NM_001455	FOXO3A	-0.644444	7.49641	0.0044966
FERRITIN HEAVY CHAIN (FERRITIN H SUBUNIT)	AY033611	NM_002032	FTH1	-1.32531	12.0421	0.00065414
FERRITIN HEAVY CHAIN (FERRITIN H SUBUNIT)	M97164		FTH1	-0.741312	13.7927	0.0032402
FUS INTERACTING PROTEIN (SERINE-ARGININE RICH) 1 ISOFORM 1; TLS-ASSOCIATED SERINE-ARGININE PROTEIN 1; SERINE-ARGININE REPRESSOR PROTEIN (40 KDA); TLS-ASSOCIATED SERINE-ARGININE PROTEIN 2	AY048592	NM_006625	FUSIP1	-0.603778	7.34202	0.024794
ALPHA-(1,6)-FUCOSYLTRANSFERASE (EC 2.4.1.68) (GLYCOPROTEIN 6-ALPHA-L- FUCOSYLTRANSFERASE) (GDP-FUCOSE--GLYCOPROTEIN FUCOSYLTRANSFERASE) (GDP-L-FUC:N-ACETYL-BETA-D-GLUCOSAMINIDE ALPHA1,6-FUCOSYLTRANSFERASE) (ALPHA1-6FUCT) (FUCOSYLTRANSFERASE 8)	AB032571	NM_004480	FUT8	-0.81166	7.86127	6.0732e-05
FRIZZLED 7 PRECURSOR (FRIZZLED-7) (FZ-7) (HFZ7) (FZE3)	AB017365	NM_003507	FZD7	-0.734365	7.73905	0.0090228
LYSOSOMAL ALPHA-GLUCOSIDASE PRECURSOR (EC 3.2.1.20) (ACID MALTASE)	S76893	NM_000152	GAA	-0.844288	9.61189	8.0224e-05
GLYCERALDEHYDE 3-PHOSPHATE DEHYDROGENASE, LIVER (EC 1.2.1.12)	BC029618	NM_002046	GAPD	-0.732429	14.5195	0.0162604
TRANS-ACTING T-CELL SPECIFIC TRANSCRIPTION FACTOR GATA-3	BC006793	NM_002051	GATA3	-2.34189	11.8229	1.23716e-17
GLYCINE CLEAVAGE SYSTEM H PROTEIN, MITOCHONDRIAL PRECURSOR	BC009065	NM_004483	GCSH	-0.799125	8.48907	0.0007405
RAB GDP DISSOCIATION INHIBITOR ALPHA (RAB GDI ALPHA) (GDI-1) (XAP-4) (OLIGOPHRENIN 2)	L05086	NM_001493	GDI1	-1.1889	8.59612	6.7214e-07
GAMMA-GLUTAMYLTRANSPEPTIDASE 2 (EC 2.3.2.2) (GAMMA-GLUTAMYLTRANSFERASE 2) (FRAGMENT)	M30474		GGT2	-0.662698	9.5705	0.0025354
GAMMA-GLUTAMYL TRANSPEPTIDASE (EC 2.3.2.2)	L20490		GGTL4	-1.51407	7.52897	2.9432e-09
GOLGI APPARATUS PROTEIN 1 PRECURSOR (GOLGI SIALOGLYCOPROTEIN MG-160) (E-SELECTIN LIGAND 1) (ESL-1) (CYSTEINE-RICH FIBROBLAST GROWTH FACTOR RECEPTOR) (CFR-1)	U28811	NM_012201	GLG1	-1.19131	8.31642	0.0026934
GUANINE NUCLEOTIDE-BINDING PROTEIN G(I), ALPHA-2 SUBUNIT (ADENYLATE CYCLASE-INHIBITING G ALPHA PROTEIN)	J03004	NM_002070	GNAI2	-0.830478	9.09792	8.5958e-05
GUANINE NUCLEOTIDE-BINDING PROTEIN G(S), ALPHA SUBUNIT (ADENYLATE CYCLASE-STIMULATING G ALPHA PROTEIN)	U12466	NM_080426	GNAS	-1.64999	7.73347	2.0486e-08
GUANINE NUCLEOTIDE-BINDING PROTEIN G(S), ALPHA SUBUNIT (ADENYLATE CYCLASE-STIMULATING G ALPHA PROTEIN)	U12466	NM_080426	GNAS	-1.07846	11.4097	1.63564e-05
GUANINE NUCLEOTIDE-BINDING PROTEIN G(I)/G(S)/G(T) BETA SUBUNIT 2 (TRANSDUCIN BETA CHAIN 2) (G PROTEIN BETA 2 SUBUNIT)	U38505	NM_005273	GNB2	-0.84655	10.3356	0.00136148
GOLGI AUTOANTIGEN, GOLGIN SUBFAMILY A, 3; GOLGIN-160; MALE ENHANCED ANTIGEN-2	D63997	NM_005895	GOLGA3	-0.677759	7.64534	0.0130154
GOLGI PHOSPHOPROTEIN 3 (COAT-PROTEIN); GOLGI PROTEIN; GOLGI PHOSPHOPROTEIN 3; GOLGI PERIPHERAL MEMBRANE PROTEIN 1, 34 KDA	AK075156	NM_022130	GOLPH3	-0.847609	10.3934	0.000182882
GLYPICAN-1 PRECURSOR	X54232	NM_002081	GPC1	-0.840761	7.06338	0.00096034
GLUCOSE-6-PHOSPHATE ISOMERASE (EC 5.3.1.9) (GPI) (PHOSPHOGLUCOSE ISOMERASE) (PGI) (PHOSPHOHEXOSE ISOMERASE) (PHI) (NEUROLEUKIN) (NLK) (SPERM ANTIGEN-36) (SA-36)	K03515	NM_000175	GPI	-1.26992	9.16523	4.2684e-07
G-PROTEIN COUPLED RECEPTOR 112		NM_153834	GPR112	-1.53797	7.63394	0.00060082
CHEMOKINE RECEPTOR-LIKE 2 (IL8-RELATED RECEPTOR DRY12) (FLOW-INDUCED ENDOTHELIAL G PROTEIN-COUPLED RECEPTOR) (FEG-1) (G PROTEIN-COUPLED RECEPTOR GPR30) (GPCR-BR)	BC011634	NM_001505	GPR30	-1.86102	7.37934	7.5062e-09
G PROTEIN-COUPLED RECEPTOR 56; EGF-TM7-LIKE	BC008770	NM_005682	GPR56	-0.616804	9.57086	0.0032866
NMDA RECEPTOR GLUTAMATE-BINDING CHAIN (FRAGMENT)	U44954		GRINA	-1.14139	10.011	9.2592e-05
METABOTROPIC GLUTAMATE RECEPTOR 4 PRECURSOR (MGLUR4)	U92457	NM_000841	GRM4	-0.650316	7.24649	0.01719
GRANULINS PRECURSOR (ACROGRANIN) [CONTAINS: PARAGRANULIN; GRANULIN 1 (GRANULIN G); GRANULIN 2 (GRANULIN F); GRANULIN 3 (GRANULIN B); GRANULIN 4 (GRANULIN A); GRANULIN 5 (GRANULIN C); GRANULIN 6 (GRANULIN D); GRANULIN 7 (GRANULIN E)]	BC010577	NM_002087	GRN	-1.98026	9.63911	7.333e-12
GTP-BINDING PROTEIN 1 (G-PROTEIN 1) (GP-1) (GP1)	BC014075	NM_004286	GTPBP1	-0.772405	7.90521	0.0026144
GLYCOGEN [STARCH] SYNTHASE, MUSCLE (EC 2.4.1.11)	BC003182	NM_002103	GYS1	-1.03329	7.13774	0.000102092
HISTONE H2A.O (H2A/O) (H2A.2) (H2A-615)	U90551	NM_003516	H2AFQ	-0.840352	11.1548	0.00050888
HISTONE H2B.Q (H2B/Q) (H2B-GL105)	AL031777	NM_003528	H2BFQ	-1.71979	9.49052	1.66802e-06
HEMOGLOBIN EPSILON CHAIN	BC015537	NM_005330	HBE1	-0.642125	8.527	0.022126
HOST CELL FACTOR C1 (HCF) (VP16 ACCESSORY PROTEIN) (HFC1) (VCAF) (CFF)	X79198	NM_005334	HCFC1	-2.01716	8.98707	2.669e-14
HEME BINDING PROTEIN 1	BC016277	NM_015987	HEBP1	-1.70218	8.02897	2.1614e-09
PROBABLE CHROMODOMAIN-HELICASE-DNA-BINDING PROTEIN KIAA1564 (FRAGMENT)	AB046784		HELSNF1	-0.784199	7.61331	0.00026894
POTENTIAL HELICASE WITH ZINC-FINGER DOMAIN	D29677	NM_014877	HELZ	-0.980614	8.48882	0.0016421
TRANSCRIPTION FACTOR HES-1 (HAIRY AND ENHANCER OF SPLIT 1) (HAIRY- LIKE) (HHL) (HAIRY HOMOLOG)	AK000415	NM_005524	HES1	-1.08231	9.9049	0.000128094
HLA CLASS I HISTOCOMPATIBILITY ANTIGEN, A-1 ALPHA CHAIN PRECURSOR	AJ278305		HLA-A	-1.28178	7.49522	0.00142822
HLA CLASS I HISTOCOMPATIBILITY ANTIGEN, ALPHA CHAIN G PRECURSOR (HLA G ANTIGEN)	AP000519	NM_002116	HLA-A	-1.27988	7.86617	7.942e-07
HLA CLASS I HISTOCOMPATIBILITY ANTIGEN, A-1 ALPHA CHAIN PRECURSOR	AJ278305		HLA-A	-0.868153	7.9154	0.00026126
HLA CLASS I HISTOCOMPATIBILITY ANTIGEN, ALPHA CHAIN G PRECURSOR (HLA G ANTIGEN)	AP000519	NM_002116	HLA-A	-0.86732	10.7673	0.0045208
MAJOR HISTOCOMPATIBILITY COMPLEX, CLASS I, A PRECURSOR; HLA-A1 CLASS I ANTIGEN	AP000519	NM_002116	HLA-A	-0.84929	9.98931	0.00037414
HLA CLASS I HISTOCOMPATIBILITY ANTIGEN, A-1 ALPHA CHAIN PRECURSOR	AJ278305		HLA-A	-0.771437	10.2157	0.003009
HLA CLASS I HISTOCOMPATIBILITY ANTIGEN, CW-4 CW*0401 ALPHA CHAIN PRECURSOR (PL208)	X58536	NM_002117	HLA-C	-1.09133	9.56584	0.00075004
HLA CLASS I HISTOCOMPATIBILITY ANTIGEN, CW-1 CW*0101 ALPHA CHAIN PRECURSOR (CW1.1)	M26429		HLA-C	-0.707601	9.07888	0.00114952
HLA CLASS I HISTOCOMPATIBILITY ANTIGEN, ALPHA CHAIN G PRECURSOR (HLA G ANTIGEN)	L78073	NM_002127	HLA-G	-0.887431	9.51894	0.000114636
HLA CLASS I HISTOCOMPATIBILITY ANTIGEN, ALPHA CHAIN G PRECURSOR (HLA G ANTIGEN)	L78073	NM_002127	HLA-G	-0.624828	7.99675	0.0138608
HLA CLASS I HISTOCOMPATIBILITY ANTIGEN, ALPHA CHAIN H PRECURSOR (HLA-AR) (HLA-12.4)	J00191		HLA-H	-1.35031	10.3344	5.0264e-07
HIGH MOBILITY GROUP PROTEIN HMG-I/HMG-Y (HMG-I(Y)) (HIGH MOBILITY GROUP AT-HOOK 1)	L17131	NM_002131	HMGA1	-0.74525	7.92769	0.00057658
3-HYDROXY-3-METHYLGLUTARYL-COENZYME A REDUCTASE (EC 1.1.1.34) (HMG-COA REDUCTASE)	BC033692	NM_000859	HMGCR	-0.674776	7.10773	0.0077788
HETEROGENEOUS NUCLEAR RIBONUCLEOPROTEINS A2/B1 (HNRNP A2 / HNRNP B1)	BC000506	NM_002137	HNRPA2B1	-1.10291	8.39941	4.4896e-06
HETEROGENEOUS NUCLEAR RIBONUCLEOPROTEIN D0 (HNRNP D0) (AU-RICH ELEMENT RNA-BINDING PROTEIN 1)	X03910	NM_002138	HNRPD	-1.62693	9.2015	1.2333e-07
HETEROGENEOUS NUCLEAR RIBONUCLEOPROTEIN D0 (HNRNP D0) (AU-RICH ELEMENT RNA-BINDING PROTEIN 1)	X03910	NM_002138	HNRPD	-1.42091	10.1318	4.0454e-08
ESTRADIOL 17 BETA-DEHYDROGENASE 4 (EC 1.1.1.62) (17-BETA-HSD 4) (17-BETA-HYDROXYSTEROID DEHYDROGENASE 4)	AF057739	NM_000414	HSD17B4	-0.718232	8.21281	0.0059506
HEAT SHOCK 70 KDA PROTEIN 1 (HSP70.1) (HSP70-1/HSP70-2)	X04677	NM_005346	HSPA1B	-0.814349	11.2178	0.00105144
HEAT SHOCK COGNATE 71 KDA PROTEIN	BC019816	NM_153201	HSPA8	-1.91514	9.33968	2.4102e-13
HEAT SHOCK 27 KDA PROTEIN (HSP 27) (STRESS-RESPONSIVE PROTEIN 27) (SRP27) (ESTROGEN-REGULATED 24 KDA PROTEIN) (28 KDA HEAT SHOCK PROTEIN)	S74571	NM_001540	HSPB1	-1.09045	8.53904	4.4394e-06
HEAT SHOCK PROTEIN HSP 90-BETA (HSP 84) (HSP 90)	S70561	NM_007355	HSPCB	-1.22652	13.3115	5.8618e-07
ISOCITRATE DEHYDROGENASE [NAD] SUBUNIT GAMMA, MITOCHONDRIAL PRECURSOR (EC 1.1.1.41) (ISOCITRIC DEHYDROGENASE) (NAD+-SPECIFIC ICDH)	BC001902	NM_174869	IDH3G	-0.922273	9.26353	0.000106232
GAMMA-INTERFERON INDUCIBLE LYSOSOMAL THIOL REDUCTASE PRECURSOR (GAMMA-INTERFERON-INDUCIBLE PROTEIN IP-30)	AF097362	NM_006332	IFI30	-0.660709	7.46132	0.018165
INTERFERON-INDUCED TRANSMEMBRANE PROTEIN 3 (INTERFERON-INDUCIBLE PROTEIN 1-8U)	BC009696	NM_006435	IFITM2	-1.23312	10.1957	0.000190788
INSULIN-LIKE GROWTH FACTOR I RECEPTOR PRECURSOR (EC 2.7.1.112) (CD221 ANTIGEN)	M69229	NM_000875	IGF1R	-0.711466	8.00901	0.00064866
CATION-INDEPENDENT MANNOSE-6-PHOSPHATE RECEPTOR PRECURSOR (CI MAN-6-P RECEPTOR) (CI-MPR) (INSULIN-LIKE GROWTH FACTOR II RECEPTOR) (300 KDA MANNOSE 6-PHOSPHATE RECEPTOR) (MPR 300) (MPR300) (CD222 ANTIGEN)	AF109290	NM_000876	IGF2R	-1.33235	7.93939	2.3606e-05
INSULIN-LIKE GROWTH FACTOR BINDING PROTEIN 2 PRECURSOR (IGFBP-2) (IBP-2) (IGF-BINDING PROTEIN 2)	BC012769	NM_000597	IGFBP2	-0.742434	10.1413	0.00035248
INTERLEUKIN 15 RECEPTOR, ALPHA ISOFORM 1 PRECURSOR	AF035279	NM_172200	IL15RA	-0.687758	8.10343	0.0074806
INOSINE-5'-MONOPHOSPHATE DEHYDROGENASE 1 (EC 1.1.1.205) (IMP DEHYDROGENASE 1) (IMPDH-I) (IMPD 1)	BC033622	NM_000883	IMPDH1	-0.668668	8.28007	0.0031044
INOSITOL POLYPHOSPHATE PHOSPHATASE-LIKE 1	L36818	NM_001567	INPPL1	-0.867622	7.62447	0.0037628
IROQUOIS-CLASS HOMEODOMAIN PROTEIN IRX-2 (IROQUOIS HOMEOBOX PROTEIN 2) (FRAGMENT)	AF319967		IRX2	-1.26882	7.13596	0.00033294
INTEGRIN BETA-4 PRECURSOR (GP150) (CD104 ANTIGEN)	AF011376	NM_000213	ITGB4	-1.00713	8.21556	1.20378e-05
INTEGRAL MEMBRANE PROTEIN 2B (TRANSMEMBRANE PROTEIN BRI) [CONTAINS: ABRI/ADAN AMYLOID PEPTIDE]	BC000554	NM_021999	ITM2B	-0.686772	9.50417	0.0133952
JUNCTION PLAKOGLOBIN (DESMOPLAKIN III)	BC011865	NM_002230	JUP	-1.12127	8.97745	8.3292e-06
JUNCTION PLAKOGLOBIN (DESMOPLAKIN III)	BC011865	NM_002230	JUP	-0.657969	8.46221	0.0046924
ER LUMEN PROTEIN RETAINING RECEPTOR 1 (KDEL RECEPTOR 1)	BC018778	NM_006801	KDELR1	-1.45446	8.72341	9.9778e-10
KELCH-LIKE PROTEIN 3	AC004021	NM_017415	KLHL3	-0.909221	9.26353	0.005346
KALLIKREIN 12 PRECURSOR (EC 3.4.21.-) (KALLIKREIN-LIKE PROTEIN 5) (KLK-L5)	AC011473	NM_145894	KLK12	-0.682212	7.59116	0.008391
KINESIN LIGHT CHAIN 1 (KLC 1)	AF267529	NM_005552	KNS2	-0.659389	7.58235	0.0051336
KERATIN, TYPE I CYTOSKELETAL 14 (CYTOKERATIN 14) (K14) (CK 14)	BC019097	NM_000526	KRT14	-0.772691	10.9519	0.007456
KERATIN, TYPE I CYTOSKELETAL 15 (CYTOKERATIN 15) (K15) (CK 15)	BC002641	NM_002275	KRT15	-0.908379	10.5318	0.0146414
KERATIN, TYPE I CYTOSKELETAL 19 (CYTOKERATIN 19) (K19) (CK 19)	AF202321	NM_002276	KRT19	-1.33987	12.6909	8.8754e-07
KERATIN, TYPE II CYTOSKELETAL 6A (CYTOKERATIN 6A) (CK 6A) (K6A KERATIN)	L42599	NM_058242	KRT6A	-0.636383	7.84525	0.025996
KERATIN, TYPE II CYTOSKELETAL 8 (CYTOKERATIN 8) (K8) (CK 8)	X74981	NM_002273	KRT8	-1.42711	11.4051	2.872e-09
KERATIN, TYPE II CYTOSKELETAL 8 (CYTOKERATIN 8) (K8) (CK 8)	X74981	NM_002273	KRT8	-0.946695	11.5304	0.000128198
LAMININ ALPHA-5 CHAIN PRECURSOR	Z95636	NM_005560	LAMA5	-1.33899	9.53615	6.8526e-08
LYSOSOME-ASSOCIATED MEMBRANE GLYCOPROTEIN 2 PRECURSOR (LAMP-2) (CD107B ANTIGEN)	BC002965	NM_002294	LAMP2	-0.98102	11.291	0.000139038
LYSOSOME-ASSOCIATED MEMBRANE GLYCOPROTEIN 2 PRECURSOR (LAMP-2) (CD107B ANTIGEN)	BC002965	NM_013995	LAMP2	-0.924984	10.085	0.006296
LYSOSOME-ASSOCIATED MEMBRANE GLYCOPROTEIN 2 PRECURSOR (LAMP-2) (CD107B ANTIGEN)		NM_013995	LAMP2	-0.832296	9.33998	0.0010384
GLYCOSYLTRANSFERASE-LIKE PROTEIN LARGE (EC 2.4.-.-) (ACETYLGLUCOSAMINYLTRANSFERASE-LIKE PROTEIN)	Z69943	NM_004737	LARGE	-0.779933	8.3686	0.0025636
TUMOR METASTASIS-SUPPRESSOR; L3 PIGMENT	BC010032	NM_013384	LASS2	-0.950929	8.71677	0.0032534
LOW-DENSITY LIPOPROTEIN RECEPTOR PRECURSOR (LDL RECEPTOR)	BC014514	NM_000527	LDLR	-1.45727	7.75393	4.5156e-08
LDOC1 PROTEIN (LEUCINE ZIPPER PROTEIN DOWN-REGULATED IN CANCER CELLS)	BC003104	NM_012317	LDOC1	-1.96374	11.5413	1.33296e-12
GALECTIN 3 BINDING PROTEIN; L3 ANTIGEN; MAC-2-BINDING PROTEIN; SERUM PROTEIN 90K	BC015761	NM_005567	LGALS3BP	-0.607794	9.33061	0.02661
DNA LIGASE I (EC 6.5.1.1) (POLYDEOXYRIBONUCLEOTIDE SYNTHASE [ATP])	AF527418	NM_000234	LIG1	-0.636732	7.00407	0.0079618
LIPIN 1	BC030537	NM_145693	LPIN1	-0.752707	7.32415	0.0124138
LUTHERAN BLOOD GROUP GLYCOPROTEIN PRECURSOR (B-CAM CELL SURFACE GLYCOPROTEIN) (AUBERGER B ANTIGEN) (F8/G253 ANTIGEN)	X80026	NM_005581	LU	-1.60915	11.8038	4.628e-06
LYL-1 PROTEIN (LYMPHOBLASTIC LEUKEMIA DERIVED SEQUENCE 1)	BC002796	NM_005583	LYL1	-0.719446	10.1129	0.00049848
LYSOPHOSPHOLIPASE I; LYSOPHOSPHOLIPASE 1; LYSOPHOSPHOLIPID-SPECIFIC LYSOPHOSPHOLIPASE; ACYL-PROTEIN THIOESTERASE-1	BC008652	NM_006330	LYPLA1	-0.627623	7.45836	0.0165984
LYSOPHOSPHOLIPASE II; ACYL-PROTEIN THIOESTERASE	BC017034	NM_007260	LYPLA2	-0.808625	9.64102	0.0021168
GPI-ANCHORED PROTEIN P137 (P137GPI)	BC001731	NM_005898	M11S1	-1.44086	7.93967	1.52978e-05
TRANSCRIPTION FACTOR MAFB (V-MAF MUSCULOAPONEUROTIC FIBROSARCOMA ONCOGENE HOMOLOG B)	AL035665	NM_005461	MAFB	-1.62893	8.32897	5.4566e-06
MELANOMA-ASSOCIATED ANTIGEN D2 (MAGE-D2 ANTIGEN) (BREAST CANCER ASSOCIATED GENE 1 PROTEIN) (BCG-1) (11B6) (HEPATOCELLULAR CARCINOMA ASSOCIATED PROTEIN JCL-1)	BC000304	NM_014599	MAGED2	-1.3678	7.88769	8.4466e-08
ALPHA-MANNOSIDASE II (EC 3.2.1.114) (MANNOSYL-OLIGOSACCHARIDE 1,3-1,6-ALPHA-MANNOSIDASE) (MAN II) (GOLGI ALPHA-MANNOSIDASE II) (MANNOSIDASE ALPHA CLASS 2A MEMBER 1)	D63998	NM_002372	MAN2A1	-0.68303	7.04261	0.0102566
BETA-MANNOSIDASE PRECURSOR (EC 3.2.1.25) (MANNANASE) (MANNASE)	BC015743	NM_005908	MANBA	-0.872994	7.41518	0.000169326
AMINE OXIDASE [FLAVIN-CONTAINING] A (EC 1.4.3.4) (MONOAMINE OXIDASE) (MAO-A)	S72704	NM_000240	MAOA	-0.640049	8.51397	0.0075146
MITOGEN-ACTIVATED PROTEIN KINASE 3 (EC 2.7.1.-) (EXTRACELLULAR SIGNAL- REGULATED KINASE 1) (ERK-1) (INSULIN-STIMULATED MAP2 KINASE) (MAP KINASE 1) (MAPK 1) (P44-ERK1) (ERT2) (P44-MAPK) (MICROTUBULE- ASSOCIATED PROTEIN-2 KINASE)	AY033608		MAPK3	-1.44402	7.73831	2.47e-07
MITOGEN-ACTIVATED PROTEIN KINASE 3 (EC 2.7.1.-) (EXTRACELLULAR SIGNAL- REGULATED KINASE 1) (ERK-1) (INSULIN-STIMULATED MAP2 KINASE) (MAP KINASE 1) (MAPK 1) (P44-ERK1) (ERT2) (P44-MAPK) (MICROTUBULE- ASSOCIATED PROTEIN-2 KINASE)	AY033608		MAPK3	-1.05751	8.55593	0.00032736
MAP/MICROTUBULE AFFINITY-REGULATING KINASE 2 ISOFORM B; ELKL MOTIF KINASE 1; ELKL MOTIF KINASE	BC008771	NM_017490	MARK2	-0.87214	7.19072	0.022052
MATRILIN-2 PRECURSOR	BC010444	NM_002380	MATN2	-1.05656	7.11029	0.0004643
MYC-ASSOCIATED ZINC FINGER PROTEIN (MAZI) (PURINE-BINDING TRANSCRIPTION FACTOR) (PUR-1) (ZF87) (ZIF87)	AB017335	NM_002383	MAZ	-1.32727	7.52401	8.2102e-09
TUBULIN BETA-4 CHAIN (TUBULIN BETA-III)	BC000748	NM_006086	MC1R	-1.49175	9.84017	0.000114418
METHYLCROTONYL-COA CARBOXYLASE BETA CHAIN, MITOCHONDRIAL PRECURSOR (EC 6.4.1.4) (3-METHYLCROTONYL-COA CARBOXYLASE 2) (MCCASE BETA SUBUNIT) (3-METHYLCROTONYL-COA:CARBON DIOXIDE LIGASE BETA SUBUNIT)	AL079298	NM_022132	MCCC2	-2.73062	9.48793	1.77564e-19
INDUCED MYELOID LEUKEMIA CELL DIFFERENTIATION PROTEIN MCL-1	BC017197	NM_021960	MCL1	-0.705653	7.24616	0.0010768
MALATE DEHYDROGENASE, MITOCHONDRIAL PRECURSOR (EC 1.1.1.37)	BC001917	NM_005918	MDH2	-0.829877	9.86423	0.00151842
MENIN	U93237	NM_000244	MEN1	-1.04672	7.929	1.06066e-06
MANNOSYL (ALPHA-1,3-)-GLYCOPROTEIN BETA-1,4-N-ACETYLGLUCOSAMINYLTRANSFERASE, ISOENZYME B, ISOFORM 1; UDP-N-ACETYLGLUCOSAMINE: ALPHA-1,3-D-MANNOSIDE BETA-1,4-N-ACETYLGLUCOSAMINYLTRANSFERASE IV; ALPHA-1,3-MANNOSYL-GLYCOPROTEIN BETA-1,4-N-ACETYLGLUCOSAM	BC009464	NM_014275	MGAT4B	-0.825931	8.63145	0.00055618
MATRIX GLA-PROTEIN PRECURSOR (MGP)	BC005272	NM_000900	MGP	-1.01803	9.7284	9.502e-06
	AB011116		MGRN1	-1.05831	9.47544	8.6918e-06
MITOCHONDRIAL INTERMEDIATE PEPTIDASE, MITOCHONDRIAL PRECURSOR (EC 3.4.24.59) (MIP)	BC009934	NM_005932	MIPEP	-0.70984	7.5476	0.007148
ZINC FINGER PROTEIN HRX (ALL-1) (TRITHORAX-LIKE PROTEIN)	AF231998	NM_005933	MLL	-0.637663	7.44326	0.0079724
MARCKS-RELATED PROTEIN (MACROPHAGE MYRISTOYLATED ALANINE-RICH C KINASE SUBSTRATE) (MAC-MARCKS) (MACMARCKS)	BC007904	NM_023009	MLP	-1.50936	11.7334	1.98948e-08
MAGUK P55 SUBFAMILY MEMBER 2 (MPP2 PROTEIN) (DISCS, LARGE HOMOLOG 2)	BC030287	NM_005374	MPP2	-1.13871	9.38879	4.7792e-06
MPV17 PROTEIN	BC001115	NM_002437	MPV17	-0.614937	7.05328	0.0030276
MYELIN PROTEIN ZERO-LIKE 1; PROTEIN ZERO RELATED	AL035302	NM_003953	MPZL1	-1.19983	7.11429	1.70038e-06
MUSASHI 2 ISOFORM A; SIMILAR TO RNA-BINDING PROTEIN MUSASHI2-S	BC001526	NM_138962	MSI2	-1.03929	8.15824	0.00011562
HOMEOBOX PROTEIN MSX-2 (HOX-8)	D14970	NM_002449	MSX2	-0.833083	8.3109	0.0033988
METALLOTHIONEIN-IB (MT-1B)	M13484	NM_005947	MT1B	-1.07325	9.17178	9.2806e-05
METALLOTHIONEIN-IE (MT-1E)	AF495759		MT1E	-1.65077	7.38703	3.8036e-10
METALLOTHIONEIN-IF (MT-1F) (HQP0376)	BC029453		MT1F	-0.713674	9.48753	0.00038058
METALLOTHIONEIN-IF (MT-1F) (HQP0376)	S68948	NM_005951	MT1H	-1.13642	8.78825	1.3099e-05
METALLOTHIONEIN-IL (MT-1L) (MT1X)	S68956	NM_002450	MT1L	-1.37361	9.74594	6.2104e-10
METALLOTHIONEIN-II (MT-II) (METALLOTHIONEIN 2A)	BC007034	NM_005953	MT2A	-1.10256	9.6514	4.4604e-06
MAX INTERACTING PROTEIN 1 (MXI1 PROTEIN)	S78470	NM_005962	MXI1	-1.4912	7.17806	4.211e-09
MYB-RELATED PROTEIN B (B-MYB)	BC007585	NM_002466	MYBL2	-0.641984	9.25222	0.0094792
MYOSIN VC (MYOSIN 5C)	AF272390	NM_018728	MYO5C	-0.811142	7.40052	0.00021218
MYOSIN VI	AB002387	NM_004999	MYO6	-1.40504	9.08339	3.1838e-10
NEUTROPHIL CYTOSOL FACTOR 1 (NCF-1) (NEUTROPHIL NADPH OXIDASE FACTOR 1) (47 KDA NEUTROPHIL OXIDASE FACTOR) (P47-PHOX) (NCF-47K) (47 KDA AUTOSOMAL CHRONIC GRANULOMATOUS DISEASE PROTEIN)	AF330625	NM_000265	NCF1	-0.952372	9.65475	0.00176954
NUCLEAR RECEPTOR CO-REPRESSOR 2 (N-COR2) (SILENCING MEDIATOR OF RETINOIC ACID AND THYROID HORMONE RECEPTOR) (SMRT) (SMRTE) (THYROID-, RETINOIC-ACID-RECEPTOR-ASSOCIATED CO-REPRESSOR) (T3 RECEPTOR- ASSOCIATING FACTOR) (TRAC) (CTG26)	U80750	NM_006312	NCOR2	-1.91054	8.93825	2.0004e-14
NDRG2 PROTEIN (SYLD709613 PROTEIN)	AF087872	NM_016250	NDRG2	-0.816292	7.86404	0.00054518
NADH-UBIQUINONE OXIDOREDUCTASE SUBUNIT B14.5B (EC 1.6.5.3) (EC 1.6.99.3) (COMPLEX I-B14.5B) (CI-B14.5B)	AF369952	NM_004549	NDUFC2	-0.654126	11.7703	0.00193362
NEUROFIBROMIN (NEUROFIBROMATOSIS-RELATED PROTEIN NF-1)	D10490	NM_000267	NF1	-1.13233	7.2408	0.000149818
NUCLEAR FACTOR 1 C-TYPE (NUCLEAR FACTOR 1/C) (NF1-C) (NFI-C) (NF-I/C) (CCAAT-BOX BINDING TRANSCRIPTION FACTOR) (CTF) (TGGCA-BINDING PROTEIN)		NM_005597	NFIC	-0.947224	7.31365	0.0035578
NUCLEAR FACTOR NF-KAPPA-B P105 SUBUNIT (DNA-BINDING FACTOR KBF1) (EBP- 1) [CONTAINS: NUCLEAR FACTOR NF-KAPPA-B P50 SUBUNIT]	AF213884	NM_003998	NFKB1	-0.606185	8.723	0.0075446
NAD(P) TRANSHYDROGENASE, MITOCHONDRIAL PRECURSOR (EC 1.6.1.2) (PYRIDINE NUCLEOTIDE TRANSHYDROGENASE) (NICOTINAMIDE NUCLEOTIDE TRANSHYDROGENASE)	Z50101	NM_012343	NNT	-1.57445	7.4268	0.00086154
NUCLEOLAR PROTEIN 3 (APOPTOSIS REPRESSOR WITH CARD) (MUSCLE-ENRICHED CYTOPLASMIC PROTEIN) (MYP) (NUCLEOLAR PROTEIN OF 30 KDA) (NOP30)	BC012798	NM_003946	NOL3	-1.44723	9.40987	5.2334e-06
NUCLEAR PORE COMPLEX INTERACTING PROTEIN	AC002045	NM_006985	NPIP	-1.44288	10.9353	6.1044e-07
NEURONAL CELL ADHESION MOLECULE; BRAVO	AB002341	NM_005010	NRCAM	-0.981311	7.93601	0.00076212
NURIM (NUCLEAR ENVELOPE MEMBRANE PROTEIN)	AF143676	NM_007243	NRM	-0.668987	8.08374	0.009945
NUCLEOSOMAL BINDING PROTEIN 1	BC005342	NM_030763	NSBP1	-0.94818	10.0838	0.0142674
NUCLEAR MITOTIC APPARATUS PROTEIN 1	Z11583	NM_006185	NUMA1	-0.886552	7.78578	0.0002023
2'-5'-OLIGOADENYLATE SYNTHETASE 1 (EC 2.7.7.-) ((2-5')OLIGO(A) SYNTHETASE 1) (2-5A SYNTHETASE 1) (P46/P42 OAS) (E18/E16)	A14573	NM_002534	OAS1	-0.830125	8.61632	0.000143584
ORNITHINE AMINOTRANSFERASE, MITOCHONDRIAL PRECURSOR (EC 2.6.1.13) (ORNITHINE--OXO-ACID AMINOTRANSFERASE)	S66421	NM_000274	OAT	-1.77928	8.77315	2.6274e-07
OUTER DENSE FIBER OF SPERM TAILS 2 ISOFORM 1; OUTER DENSE FIBER OF SPERM TAILS, 84-KD; OUTER DENSE FIBER PROTEIN 2/2; OUTER DENSE FIBER PROTEIN 2/1; OUTER DENSE FIBRE OF SPERM TAILS 2	AF012549	NM_153437	ODF2	-0.633163	8.54429	0.0013593
2-OXOGLUTARATE DEHYDROGENASE E1 COMPONENT, MITOCHONDRIAL PRECURSOR (EC 1.2.4.2) (ALPHA-KETOGLUTARATE DEHYDROGENASE)	BC009580	NM_002541	OGDH	-0.724877	8.40099	0.00054698
SEQUESTOSOME 1; UBIQUITIN-BINDING PROTEIN P62; PHOSPHOTYROSINE INDEPENDENT LIGAND FOR THE LCK SH2 DOMAIN P62	U46752	NM_003900	OSIL	-0.977701	8.44398	2.2218e-05
CYTOCHROME OXIDASE BIOGENESIS PROTEIN OXA1, MITOCHONDRIAL PRECURSOR (OXA1-LIKE PROTEIN) (OXA1HS)	X80695	NM_005015	OXA1L	-0.739767	9.04859	0.02383
PROTEIN DISULFIDE ISOMERASE PRECURSOR (PDI) (EC 5.3.4.1) (PROLYL 4- HYDROXYLASE BETA SUBUNIT) (CELLULAR THYROID HORMONE BINDING PROTEIN) (P55)	J02783	NM_000918	P4HB	-0.910968	12.191	8.5592e-06
PROTEIN DISULFIDE ISOMERASE PRECURSOR (PDI) (EC 5.3.4.1) (PROLYL 4- HYDROXYLASE BETA SUBUNIT) (CELLULAR THYROID HORMONE BINDING PROTEIN) (P55)	J02783	NM_000918	P4HB	-0.785715	12.0378	0.0031396
POLY(A)-BINDING PROTEIN, CYTOPLASMIC 3; POLY(A)-BINDING PROTEIN-LIKE 3; TESTIS-SPECIFIC POLY(A)-BINDING PROTEIN (PABP); TESTIS-SPECIFIC POLY(A)-BINDING PROTEIN 3	BC027617	NM_030979	PABPC3	-1.22783	10.305	6.3552e-08
POLYADENYLATE-BINDING PROTEIN 1 (POLY(A)-BINDING PROTEIN 1) (PABP 1) (PABP1)	U68103	NM_002568	PABPL1	-2.47107	8.85142	1.36792e-16
POLYADENYLATE-BINDING PROTEIN 1 (POLY(A)-BINDING PROTEIN 1) (PABP 1) (PABP1)	U68103	NM_002568	PABPL1	-1.23244	12.3382	3.7316e-06
BIFUNCTIONAL 3'-PHOSPHOADENOSINE 5'-PHOSPHOSULFATE SYNTHETHASE 1 (PAPS SYNTHETHASE 1) (PAPSS 1) (SULFURYLASE KINASE 1) (SK1) (SK 1) [INCLUDES: SULFATE ADENYLYLTRANSFERASE (EC 2.7.7.4) (SULFATE ADENYLATE TRANSFERASE) (SAT) (ATP-SULFURYLASE); ADENYLYLS	BC011392	NM_005443	PAPSS1	-0.719414	7.16284	0.00157758
ALPHA-PARVIN (CALPONIN-LIKE INTEGRIN-LINKED KINASE BINDING PROTEIN) (CH-ILKBP)	BC014535	NM_018222	PARVA	-1.31844	7.41728	8.096e-09
PAIRED BOX PROTEIN PAX-3 (HUP2)		NM_013942	PAX3	-0.695939	8.46562	0.0058158
PAIRED BOX PROTEIN PAX-8	BC001060	NM_013951	PAX8	-0.693737	7.8504	0.0041682
PHOSPHATIDYLETHANOLAMINE-BINDING PROTEIN (PEBP) (NEUROPOLYPEPTIDE H3) (HIPPOCAMPAL CHOLINERGIC NEUROSTIMULATING PEPTIDE) (HCNP) (RAF KINASE INHIBITOR PROTEIN) (RKIP)	S76773	NM_002567	PBP	-0.701344	11.9994	0.00156692
PYRUVATE CARBOXYLASE, MITOCHONDRIAL PRECURSOR (EC 6.4.1.1) (PYRUVIC CARBOXYLASE) (PCB)	K02282	NM_022172	PC	-0.853644	8.38768	0.0033892
POLY(RC)-BINDING PROTEIN 1 (ALPHA-CP1) (HNRNP-E1) (NUCLEIC ACID BINDING PROTEIN SUB2.3)	Z29505	NM_006196	PCBP1	-1.25983	11.0993	0.00054356
PROTOCADHERIN ALPHA 13 PRECURSOR (PCDH-ALPHA13)	BC036674	NM_031849	PCDHA6	-0.607816	7.03486	0.0133678
PROTOCADHERIN BETA 2 PRECURSOR (PCDH-BETA2)	AF217756	NM_018936	PCDHB2	-1.05872	8.08475	4.3096e-06
PROPROTEIN CONVERTASE SUBTILISIN/KEXIN TYPE 1 INHIBITOR PRECURSOR; GRANIN-LIKE NEUROENDOCRINE PEPTIDE PRECURSOR; PROSAAS	BC002851	NM_013271	PCSK1N	-0.69512	10.3545	0.0061966
[PYRUVATE DEHYDROGENASE [LIPOAMIDE]] KINASE ISOZYME 3, MITOCHONDRIAL PRECURSOR (EC 2.7.1.99) (PYRUVATE DEHYDROGENASE KINASE ISOFORM 3)	BC015948	NM_005391	PDK3	-1.48814	7.37268	2.1212e-08
[PYRUVATE DEHYDROGENASE [LIPOAMIDE]] KINASE ISOZYME 3, MITOCHONDRIAL PRECURSOR (EC 2.7.1.99) (PYRUVATE DEHYDROGENASE KINASE ISOFORM 3)	BC015948	NM_005391	PDK3	-1.18569	7.15058	3.9062e-06
PDZ DOMAIN CONTAINING 1	BC006496	NM_002614	PDZK1	-1.00175	7.77596	0.0054114
PEROXISOMAL 3,2-TRANS-ENOYL-COA ISOMERASE (EC 5.3.3.8) (DODECENOYL-COA DELTA-ISOMERASE) (D3,D2-ENOYL-COA ISOMERASE) (DBI-RELATED PROTEIN 1) (DRS-1) (HEPATOCELLULAR CARCINOMA-ASSOCIATED ANTIGEN 88)	BC002668	NM_006117	PECI	-0.975938	8.7731	6.9336e-05
PERIOD CIRCADIAN PROTEIN 1 (CIRCADIAN PACEMAKER PROTEIN RIGUI) (HPER)	AB088477	NM_002616	PER1	-0.871934	7.3046	7.9654e-05
PHOSPHOGLYCERATE MUTASE 1 (EC 5.4.2.1) (EC 5.4.2.4) (EC 3.1.3.13) (PHOSPHOGLYCERATE MUTASE ISOZYME B) (PGAM-B) (BPG-DEPENDENT PGAM 1)	BC011678	NM_002629	PGAM1	-0.856194	8.64711	0.00084928
PHOSPHOGLYCERATE MUTASE 1 (EC 5.4.2.1) (EC 5.4.2.4) (EC 3.1.3.13) (PHOSPHOGLYCERATE MUTASE ISOZYME B) (PGAM-B) (BPG-DEPENDENT PGAM 1)	BC011678	NM_002629	PGAM1	-0.630637	9.91898	0.005132
GASTRICSIN PRECURSOR (EC 3.4.23.3) (PEPSINOGEN C)	U75272	NM_002630	PGC	-2.02155	10.2937	4.9356e-11
PHOSPHORYLASE B KINASE ALPHA REGULATORY CHAIN, SKELETAL MUSCLE ISOFORM (PHOSPHORYLASE KINASE ALPHA M SUBUNIT)	X73874	NM_002637	PHKA1	-0.943691	7.13253	0.0020108
PHYTANOYL-COA DIOXYGENASE, PEROXISOMAL PRECURSOR (EC 1.14.11.18) (PHYTANOYL-COA ALPHA-HYDROXYLASE) (PHYH) (PHYTANIC ACID OXIDASE)	BC029512	NM_006214	PHYH	-0.738812	8.09244	0.022654
PHOSPHATIDYLINOSITOL-BINDING CLATHRIN ASSEMBLY PROTEIN (CLATHRIN ASSEMBLY LYMPHOID MYELOID LEUKEMIA PROTEIN)	AF060940	NM_007166	PICALM	-0.802141	7.15847	0.0005019
PIG-M MANNOSYLTRANSFERASE	AK074655	NM_145167	PIGM	-0.706436	7.04035	0.0019795
GPI TRANSAMIDASE COMPONENT PIG-S (PHOSPHATIDYLINOSITOL-GLYCAN BIOSYNTHESIS, CLASS S PROTEIN)	BC001319	NM_033198	PIGS	-0.601133	7.72046	0.002573
PHOSPHATIDYLINOSITOL GLYCAN CLASS T PRECURSOR	AK075469	NM_015937	PIGT	-1.05707	8.05169	1.39284e-05
PHOSPHATIDYLINOSITOL GLYCAN CLASS T PRECURSOR	AK075469	NM_015937	PIGT	-0.90093	8.9674	1.26074e-05
PHOSPHATIDYLINOSITOL 3-KINASE C2 DOMAIN-CONTAINING BETA POLYPEPTIDE (EC 2.7.1.137) (PHOSPHOINOSITIDE 3-KINASE-C2-BETA) (PTDINS-3-KINASE C2 BETA) (PI3K-C2BETA) (C2-PI3K)	Y13892	NM_002646	PIK3C2B	-1.04627	8.23318	0.0021788
PHOSPHATIDYLINOSITOL 3-KINASE REGULATORY ALPHA SUBUNIT (PI3-KINASE P85-ALPHA SUBUNIT) (PTDINS-3-KINASE P85-ALPHA) (PI3K)	BC030815		PIK3R1	-1.79969	7.85178	1.55316e-08
PHOSPHATIDYLSERINE DECARBOXYLASE	BC001482	NM_014338	PISD	-1.63866	8.08963	1.70448e-09
PYRUVATE KINASE, M1 ISOZYME (EC 2.7.1.40) (PYRUVATE KINASE MUSCLE ISOZYME) (CYTOSOLIC THYROID HORMONE-BINDING PROTEIN) (CTHBP) (THBP1)	AF025439	NM_002654	PKM2	-1.89352	7.85885	1.28202e-07
PYRUVATE KINASE, M1 ISOZYME (EC 2.7.1.40) (PYRUVATE KINASE MUSCLE ISOZYME) (CYTOSOLIC THYROID HORMONE-BINDING PROTEIN) (CTHBP) (THBP1)	AF025439	NM_002654	PKM2	-0.626879	10.6757	0.002165
PLACENTA-SPECIFIC 3 ISOFORM 1; PREGNANCY-ASSOCIATED PLASMA PROTEIN-E; PREGNANCY-ASSOCIATED PLASMA PREPROPROTEIN-A2	AF311940	NM_021936	PLAC3	-0.703642	10.6411	0.0103584
ZINC FINGER PROTEIN PLAGL2 (PLEIOMORPHIC ADENOMA-LIKE PROTEIN 2)	AL121897	NM_002657	PLAGL2	-0.716419	7.8489	0.0086834
1-PHOSPHATIDYLINOSITOL-4,5-BISPHOSPHATE PHOSPHODIESTERASE GAMMA 1 (EC 3.1.4.11) (PLC-GAMMA-1) (PHOSPHOLIPASE C-GAMMA-1) (PLC-II) (PLC-148)	AL110247	NM_002660	PLCG1	-1.62761	7.03198	7.8814e-05
PLECTIN 1 (PLTN) (PCN) (HEMIDESMOSOMAL PROTEIN 1) (HD1)		NM_000445	PLEC1	-2.11821	10.247	3.6922e-10
PLECKSTRIN HOMOLOGY DOMAIN CONTAINING, FAMILY B (EVECTINS) MEMBER 1; PH DOMAIN CONTAINING PROTEIN IN RETINA 1; PH DOMAIN CONTAINING, RETINAL 1	AF101054	NM_021200	PLEKHB1	-1.32145	8.60554	2.4324e-09
PHOSPHOLIPID SCRAMBLASE 3 (PL SCRAMBLASE 3) (CA2+ DEPENDENT PHOSPHOLIPID SCRAMBLASE 3)	BC030270	NM_152766	PLSCR3	-0.678895	9.66923	0.0007975
PERIPHERAL MYELIN PROTEIN 22 (PMP-22)	S61788	NM_153322	PMP22	-1.91153	8.75633	3.3486e-11
PERIPHERAL MYELIN PROTEIN 22 (PMP-22)	S61788	NM_153322	PMP22	-0.95826	7.19401	0.00021588
DNA POLYMERASE DELTA SUBUNIT 4 (DNA POLYMERASE DELTA SUBUNIT P12)	AF179890	NM_021173	POLD4	-0.676539	9.68795	0.0107238
DNA POLYMERASE LAMBDA (EC 2.7.7.7) (POL LAMBDA) (DNA POLYMERASE KAPPA) (DNA POLYMERASE BETA-2) (POL BETA2)	AF218027	NM_013274	POLL	-0.68534	9.11261	0.0039088
DNA-DIRECTED RNA POLYMERASE II LARGEST SUBUNIT (EC 2.7.7.6) (RPB1)	X74870	NM_000937	POLR2A	-1.77778	8.78462	1.33922e-08
POU TRANSCRIPTION FACTOR	AF133895	NM_014352	POU2F3	-0.620327	8.88627	0.0073378
SERINE/THREONINE PROTEIN PHOSPHATASE WITH EF-HANDS-2 (EC 3.1.3.16) (PPEF-2)	AF023457	NM_006239	PPEF2	-1.4381	8.70726	8.6268e-06
LYSOSOMAL PROTECTIVE PROTEIN PRECURSOR (EC 3.4.16.5) (CATHEPSIN A) (CARBOXYPEPTIDASE C)	BC000597	NM_000308	PPGB	-0.715103	10.2707	0.0039788
PEPTIDYL-PROLYL CIS-TRANS ISOMERASE A (EC 5.2.1.8) (PPIASE) (ROTAMASE) (CYCLOPHILIN A) (CYCLOSPORIN A-BINDING PROTEIN)	AF023861	NM_021130	PPIA	-0.960307	13.0431	3.2726e-06
SERINE/THREONINE PROTEIN PHOSPHATASE PP1-ALPHA 1 CATALYTIC SUBUNIT (EC 3.1.3.16) (PP-1A)	S78215	NM_002708	PPP1CA	-1.07426	7.52362	0.00021446
SERINE/THREONINE PROTEIN PHOSPHATASE PP1-ALPHA 1 CATALYTIC SUBUNIT (EC 3.1.3.16) (PP-1A)	S78215	NM_002708	PPP1CA	-0.652361	10.056	0.008182
PROTEIN PHOSPHATASE 1, REGULATORY (INHIBITOR) SUBUNIT 13B; APOPTOSIS-STIMULATING PROTEIN OF P53, 1	AB018314	NM_015316	PPP1R13B	-0.758125	7.11229	0.0017956
PROTEIN PHOSPHATASE 1, REGULATORY (INHIBITOR) SUBUNIT 14A; 17-KDA PKC-POTENTIATED INHIBITORY PROTEIN OF PP1	AB056509	NM_033256	PPP1R14A	-0.785256	11.1109	0.0016239
SERINE/THREONINE PROTEIN PHOSPHATASE 2B CATALYTIC SUBUNIT, ALPHA ISOFORM (EC 3.1.3.16) (CALMODULIN-DEPENDENT CALCINEURIN A SUBUNIT, ALPHA ISOFORM) (CAM-PRP CATALYTIC SUBUNIT)	AL353950	NM_000944	PPP3CA	-0.741642	9.98997	0.0045776
PROLINE-RICH PROTEIN PRCC (PAPILLARY RENAL CELL CARCINOMA TRANSLOCATION ASSOCIATED GENE PROTEIN)	BC004913	NM_005973	PRCC	-0.662261	8.07683	0.0009125
PEROXIREDOXIN 2 (EC 1.11.1.-) (THIOREDOXIN PEROXIDASE 1) (THIOREDOXIN- DEPENDENT PEROXIDE REDUCTASE 1) (THIOL-SPECIFIC ANTIOXIDANT PROTEIN) (TSA) (PRP) (NATURAL KILLER CELL ENHANCING FACTOR B) (NKEF-B)	X82321	NM_005809	PRDX2	-0.619687	11.4495	0.0108274
PROLYL ENDOPEPTIDASE (EC 3.4.21.26) (POST-PROLINE CLEAVING ENZYME) (PE)	D21102	NM_002726	PREP	-0.621994	7.80434	0.0016748
5'-AMP-ACTIVATED PROTEIN KINASE, GAMMA-1 SUBUNIT (AMPK GAMMA-1 CHAIN) (AMPKG)	BC000358	NM_002733	PRKAG1	-0.883088	7.44771	6.3486e-05
5'-AMP-ACTIVATED PROTEIN KINASE, GAMMA-1 SUBUNIT (AMPK GAMMA-1 CHAIN) (AMPKG)	BC000358	NM_002733	PRKAG1	-0.767154	7.28052	0.004958
PROTEIN KINASE C BINDING PROTEIN 1 (RACK7) (CUTANEOUS T-CELL LYMPHOMA ASSOCIATED ANTIGEN SE14-3) (CTCL TUMOR ANTIGEN SE14-3)	BC030721	NM_012408	PRKCBP1	-1.27059	9.96307	9.459e-07
PROTEIN KINASE C BINDING PROTEIN 1 (RACK7) (CUTANEOUS T-CELL LYMPHOMA ASSOCIATED ANTIGEN SE14-3) (CTCL TUMOR ANTIGEN SE14-3)	BC030721	NM_012408	PRKCBP1	-1.07918	9.52871	0.00020408
PROTEIN KINASE C, DELTA TYPE (EC 2.7.1.-) (NPKC-DELTA)	D10495	NM_006254	PRKCD	-0.814061	8.79937	0.00074536
PROTEIN KINASE C SUBSTRATE, 80 KDA PROTEIN, HEAVY CHAIN (PKCSH) (80K-H PROTEIN)	BC030551	NM_002743	PRKCSH	-1.23924	9.13269	1.5568e-08
PROTEIN KINASE, LYSINE DEFICIENT 1; KINASE DEFICIENT PROTEIN	AJ296290	NM_018979	PRKWNK1	-0.920931	8.9723	4.382e-05
PROTEIN KINASE, LYSINE DEFICIENT 1; KINASE DEFICIENT PROTEIN	AJ296290	NM_018979	PRKWNK1	-0.604001	8.29523	0.0091436
SERINE PROTEASE HTRA1 PRECURSOR (EC 3.4.21.-) (L56)	AF097709	NM_002775	PRSS11	-0.728896	8.24174	0.00030016
PROACTIVATOR POLYPEPTIDE PRECURSOR [CONTAINS: SAPOSIN A (PROTEIN A); SAPOSIN B (SPHINGOLIPID ACTIVATOR PROTEIN 1) (SAP-1) (CEREBROSIDE SULFATE ACTIVATOR) (CSACT) (DISPERSIN) (SULFATIDE/GM1 ACTIVATOR); SAPOSIN C (CO-BETA-GLUCOSIDASE) (A1 ACTIVATOR) (G	M60255	NM_002778	PSAP	-2.08589	8.45575	1.17024e-11
PROACTIVATOR POLYPEPTIDE PRECURSOR [CONTAINS: SAPOSIN A (PROTEIN A); SAPOSIN B (SPHINGOLIPID ACTIVATOR PROTEIN 1) (SAP-1) (CEREBROSIDE SULFATE ACTIVATOR) (CSACT) (DISPERSIN) (SULFATIDE/GM1 ACTIVATOR); SAPOSIN C (CO-BETA-GLUCOSIDASE) (A1 ACTIVATOR) (G	M60255	NM_002778	PSAP	-1.33955	10.9642	1.35586e-07
PROTEASOME INHIBITOR PI31 SUBUNIT (HPI31)	BC029836	NM_006814	PSMF1	-1.00027	7.69163	3.3226e-05
PROSTAGLANDIN E2 RECEPTOR, EP1 SUBTYPE (PROSTANOID EP1 RECEPTOR) (PGE RECEPTOR, EP1 SUBTYPE)	L22647	NM_000955	PTGER1	-0.972796	8.94128	0.00028188
PROSTATE TUMOR OVER EXPRESSED GENE 1	AF238381	NM_017432	PTOV1	-0.906179	8.31272	6.057e-05
PROTEIN-TYROSINE PHOSPHATASE, NON-RECEPTOR TYPE 1 (EC 3.1.3.48) (PROTEIN-TYROSINE PHOSPHATASE 1B) (PTP-1B)	BC018164	NM_002827	PTPN1	-0.64917	8.55831	0.0063682
VACUOLAR PROTEIN SORTING 16 (HVPS16)	X53364	NM_080841	PTPRA	-0.740378	7.27112	0.00074026
VACUOLAR PROTEIN SORTING 16 (HVPS16)	X53364	NM_080841	PTPRA	-0.706634	7.09051	0.0035868
LAR PROTEIN PRECURSOR (LEUKOCYTE ANTIGEN RELATED) (EC 3.1.3.48)	Y00815	NM_130440	PTPRF	-1.42116	7.04877	1.1278e-06
PROTEIN-TYROSINE PHOSPHATASE ZETA PRECURSOR (EC 3.1.3.48) (R-PTP- ZETA)	X54135	NM_002851	PTPRZ1	-0.716191	8.16616	0.005315
POLIOVIRUS RECEPTOR RELATED PROTEIN 2 PRECURSOR (HERPES VIRUS ENTRY MEDIATOR B) (HVEB) (NECTIN 2) (CD112 ANTIGEN)	AF050154		PVRL2	-1.36953	9.25497	4.0104e-06
POLIOVIRUS RECEPTOR RELATED PROTEIN 2 PRECURSOR (HERPES VIRUS ENTRY MEDIATOR B) (HVEB) (NECTIN 2) (CD112 ANTIGEN)	AF050154	NM_002856	PVRL2	-1.36149	8.96642	1.489e-09
PAXILLIN	AC004263	NM_002859	PXN	-0.667874	10.9243	0.0048826
QUIESCIN Q6	U97276	NM_002826	QSCN6	-1.69489	9.37892	7.4634e-12
QUIESCIN Q6	U97276	NM_002826	QSCN6	-1.58974	8.95181	1.23972e-06
RAS-RELATED PROTEIN RAB-1B	AJ245875	NM_030981	RAB1B	-0.911254	10.3804	0.000110046
RAL GUANINE NUCLEOTIDE DISSOCIATION STIMULATOR-LIKE 2 (RALGDS-LIKE FACTOR) (RAS-ASSOCIATED PROTEIN RAB2L)	D85757	NM_004761	RAB2L	-1.13103	8.15136	7.048e-06
RAS-RELATED PROTEIN RAB-3D	BC016471	NM_004283	RAB3D	-0.660851	10.4911	0.0033784
RAS-RELATED PROTEIN RAB-5B	AF267863	NM_002868	RAB5B	-0.965097	9.01626	6.412e-05
RAS-RELATED PROTEIN RAB-7	AF050175		RAB7	-1.18107	9.62919	2.4996e-06
RAS-RELATED PROTEIN RAB-7	AF050175	NM_004637	RAB7	-0.706939	10.2636	0.0122518
RAS-RELATED PROTEIN RAB-7L1	BC002585	NM_003929	RAB7L1	-0.695375	7.62118	0.0136188
RAD9 HOMOLOG; CELL CYCLE CHECKPOINT CONTROL PROTEIN	BC014848	NM_004584	RAD9	-0.828736	7.93152	0.0189624
RAF PROTO-ONCOGENE SERINE/THREONINE-PROTEIN KINASE (EC 2.7.1.-) (RAF-1) (C-RAF)	BC018119	NM_002880	RAF1	-0.658021	8.40871	0.0154942
	AB033050		RAI17	-1.41571	7.8798	8.1158e-08
RETINOIC ACID INDUCED 3; RETINOIC ACID INDUCIBLE GENE 1; RETINOIC ACID RESPONSIVE GENE	BC003665	NM_003979	RAI3	-0.924122	8.48085	0.00128846
RAN-BINDING PROTEIN 16	AB018288	NM_015024	RANBP16	-0.892669	8.82395	0.0133644
CHROMATIN ASSEMBLY FACTOR 1 SUBUNIT C (CAF-1 SUBUNIT C) (CHROMATIN ASSEMBLY FACTOR I P48 SUBUNIT) (CAF-I 48 KDA SUBUNIT) (CAF-IP48) (RETINOBLASTOMA BINDING PROTEIN P48) (RETINOBLASTOMA-BINDING PROTEIN 4) (RBBP-4) (MSI1 PROTEIN HOMOLOG)	BC003092	NM_005610	RBBP4	-0.731663	9.51791	0.0117238
HISTONE ACETYLTRANSFERASE TYPE B SUBUNIT 2 (RETINOBLASTOMA BINDING PROTEIN P46) (RETINOBLASTOMA-BINDING PROTEIN 7) (RBBP-7)	X72841	NM_002893	RBBP7	-1.79197	10.7064	6.0526e-08
REGULATOR OF G-PROTEIN SIGNALING 19 (RGS19) (G-ALPHA INTERACTING PROTEIN) (GAIP PROTEIN)	BC001318	NM_005873	RGS19	-0.822217	8.33491	0.0051814
RHO-RELATED BTB DOMAIN-CONTAINING PROTEIN 2 (DELETED IN BREAST CANCER 2 GENE PROTEIN) (P83)	AK098744	NM_015178	RHOBTB2	-0.794116	7.03994	0.0116204
RING FINGER PROTEIN 10; KIAA0262 GENE PRODUCT	D87451	NM_014868	RNF10	-0.969599	8.28523	2.5652e-05
RING FINGER PROTEIN 11 (SID1669) (CGI-123)	BC020964	NM_014372	RNF11	-0.625853	9.14548	0.0032958
ARGINYL AMINOPEPTIDASE-LIKE 1 (EC 3.4.11.-) (RNPEP-LIKE PROTEIN)	AL512754	NM_018226	RNPEPL1	-0.854944	8.08389	5.0782e-05
RNA-BINDING PROTEIN S1, SERINE-RICH DOMAIN; SR PROTEIN	BC001659	NM_006711	RNPS1	-1.31875	9.24893	1.25174e-07
RNA-BINDING PROTEIN S1, SERINE-RICH DOMAIN; SR PROTEIN	BC001659	NM_006711	RNPS1	-1.15319	7.73956	1.56662e-06
RNA-BINDING PROTEIN S1, SERINE-RICH DOMAIN; SR PROTEIN	BC001659	NM_006711	RNPS1	-0.769866	7.13004	0.0092412
60S RIBOSOMAL PROTEIN L28	BC011582	NM_000991	RPL28	-0.988727	13.0962	0.000116212
DOLICHYL-DIPHOSPHOOLIGOSACCHARIDE--PROTEIN GLYCOSYLTRANSFERASE 63 KDA SUBUNIT PRECURSOR (EC 2.4.1.119) (RIBOPHORIN II) (RPN-II) (RIBIIR)	AL031659	NM_002951	RPN2	-0.633259	11.5053	0.0062308
RIBOSOME BINDING PROTEIN 1 (RIBOSOME RECEPTOR PROTEIN) (180 KDA RIBOSOME RECEPTOR HOMOLOG) (ES/130 RELATED PROTEIN)	BC000099	NM_004587	RRBP1	-1.14366	7.70898	6.0514e-05
RETICULON PROTEIN 3 (NEUROENDOCRINE-SPECIFIC PROTEIN-LIKE 2) (NSP-LIKE PROTEIN II) (NSPLII)	BC022993	NM_006054	RTN3	-0.874277	9.05274	0.0011258
RETINOIC ACID RECEPTOR RXR-ALPHA	X52773	NM_002957	RXRA	-1.2219	7.93263	9.389e-07
RETINOIC ACID RECEPTOR RXR-ALPHA	X52773	NM_002957	RXRA	-1.04892	8.36743	0.004136
CALGIZZARIN (S100C PROTEIN) (MLN 70)	BC014354	NM_005620	S100A11	-0.633991	13.5971	0.0065912
C-4 METHYL STEROL OXIDASE (EC 1.-.-.-)	U93162	NM_006745	SC4MOL	-1.51978	8.32068	3.6586e-08
ATAXIN 2; OLIVOPONTOCEREBELLAR ATAXIA 2, AUTOSOMAL DOMINANT	U70323	NM_002973	SCA2	-0.944184	7.89862	6.1074e-06
SECRETORY CARRIER-ASSOCIATED MEMBRANE PROTEIN 3	BC010505	NM_005698	SCAMP3	-1.01938	7.43655	0.0077602
SCAVENGER RECEPTOR CLASS B, MEMBER 1; CD36 ANTIGEN-LIKE 1; SCAVENGER RECEPTOR CLASS B TYPE 1; CD36 ANTIGEN (COLLAGEN TYPE I RECEPTOR, THROMBOSPONDIN RECEPTOR)-LIKE 1	BC022087	NM_005505	SCARB1	-0.682504	9.09254	0.00111894
ACYL-COA DESATURASE (EC 1.14.19.1) (STEAROYL-COA DESATURASE) (FATTY ACID DESATURASE) (DELTA(9)-DESATURASE)	AF320307	NM_005063	SCD	-1.19726	11.1254	0.0025228
SYNDECAN-4 PRECURSOR (AMPHIGLYCAN) (SYND4) (RYUDOCAN CORE PROTEIN)	BC030805	NM_002999	SDC4	-0.725313	9.5244	0.0031642
SEC14-LIKE PROTEIN 1	U79284	NM_003003	SEC14L1	-1.31876	9.07583	2.2896e-06
PROTEIN TRANSPORT PROTEIN SEC24D (SEC24-RELATED PROTEIN D)	AF130464	NM_014822	SEC24D	-1.09334	8.21643	0.015548
SEL-1 HOMOLOG PRECURSOR (SUPPRESSOR OF LIN-12-LIKE PROTEIN) (SEL-1L)	AF157516	NM_005065	SEL1L	-0.642213	7.0637	0.003157
SELENIUM-BINDING PROTEIN 1	BC009084	NM_003944	SELENBP1	-1.0306	9.82606	2.8782e-06
SEMA DOMAIN, IMMUNOGLOBULIN DOMAIN (IG), TRANSMEMBRANE DOMAIN TM	AB051526	NM_017789	SEMA4C	-0.691211	7.862	0.00069586
ALPHA-1-ANTITRYPSIN PRECURSOR (ALPHA-1 PROTEASE INHIBITOR) (ALPHA-1- ANTIPROTEINASE) (PRO0684/PRO2209)	M26123	NM_000295	SERPINA1	-0.823265	8.12765	0.00433
ALPHA-1-ANTITRYPSIN PRECURSOR (ALPHA-1 PROTEASE INHIBITOR) (ALPHA-1- ANTIPROTEINASE) (PRO0684/PRO2209)	M26123	NM_000295	SERPINA1	-0.787167	7.25319	0.000152784
ALPHA-1-ANTICHYMOTRYPSIN PRECURSOR (ACT)	J05176	NM_001085	SERPINA3	-2.83463	10.3991	8.286e-16
ALPHA-1-ANTICHYMOTRYPSIN PRECURSOR (ACT)	AL080185	NM_000624	SERPINA5	-1.66352	7.32436	1.49618e-07
SPLICING FACTOR 1; ZINC FINGER PROTEIN 162	L49380	NM_004630	SF1	-0.802765	8.32228	0.000128334
ARGININE/SERINE-RICH SPLICING FACTOR 10 (TRANSFORMER-2-BETA) (HTRA2- BETA) (TRANSFORMER 2 PROTEIN HOMOLOG) (SILICA-INDUCED PROTEIN 41) (RA301)	D49708	NM_004593	SFRS10	-0.757976	7.00728	0.00062666
SPLICING FACTOR, ARGININE/SERINE-RICH 4 (PRE-MRNA SPLICING FACTOR SRP75) (SRP001LB)	AC004236	NM_005626	SFRS4	-0.951875	8.02361	2.6878e-05
SPLICING FACTOR, ARGININE/SERINE-RICH 9 (PRE-MRNA SPLICING FACTOR SRP30C)	AL021546	NM_003769	SFRS9	-0.925735	11.7682	0.00072154
GAMMA-SARCOGLYCAN (GAMMA-SG) (35 KDA DYSTROPHIN-ASSOCIATED GLYCOPROTEIN) (35DAG)	U63394	NM_000231	SGCG	-1.0736	8.04387	0.00016512
N-SULPHOGLUCOSAMINE SULPHOHYDROLASE PRECURSOR (EC 3.10.1.1) (SULFOGLUCOSAMINE SULFAMIDASE) (SULPHAMIDASE)	U60110	NM_000199	SGSH	-1.35765	7.27972	5.1374e-09
SH3 DOMAIN-BINDING GLUTAMIC ACID-RICH-LIKE PROTEIN	BC016709	NM_003022	SH3BGRL	-1.5944	10.5071	9.8616e-07
SH3 DOMAIN-BINDING GLUTAMIC ACID-RICH-LIKE PROTEIN 3 (SH3 DOMAIN- BINDING PROTEIN SH3BP-1) (P1725)	BC030135	NM_031286	SH3BGRL3	-1.1361	10.7535	0.00043556
SH3 AND MULTIPLE ANKYRIN REPEAT DOMAINS PROTEIN 2 (SHANK2)	AF141901	NM_012309	SHANK2	-0.969639	7.60437	0.0092712
SOLUTE CARRIER FAMILY 12 MEMBER 2 (BUMETANIDE-SENSITIVE SODIUM- (POTASSIUM)-CHLORIDE COTRANSPORTER 1) (BASOLATERAL NA-K-CL SYMPORTER)	AF439152	NM_001046	SLC12A2	-1.76802	8.66588	8.8398e-11
TUMOR SUPPRESSING SUBTRANSFERABLE CANDIDATE 5; P45 BECKWITH-WIEDEMANN REGION 1A; BECKWITH-WIEDEMANN SYNDROME CHROMOSOME REGION 1, CANDIDATE A; EFFLUX TRANSPORTER-LIKE PROTEIN; ORGANIC CATION TRANSPORTER-LIKE 2; TUMOR-SUPPRESSING STF CDNA 5; IMPRINTED	BC015571	NM_002555	SLC22A1L	-0.866964	7.42872	0.00122808
ORGANIC CATION TRANSPORTER 3 (EXTRANEURONAL MONOAMINE TRANSPORTER) (EMT) (SOLUTE CARRIER FAMILY 22, MEMBER 3)	AF078749	NM_021977	SLC22A3	-0.930167	8.52004	0.00079398
TRICARBOXYLATE TRANSPORT PROTEIN, MITOCHONDRIAL PRECURSOR (CITRATE TRANSPORT PROTEIN) (CTP) (TRICARBOXYLATE CARRIER PROTEIN)	BC008061	NM_005984	SLC25A1	-0.63892	8.04954	0.0081432
SULFATE TRANSPORTER (DIASTROPHIC DYSPLASIA PROTEIN)	U14528	NM_000112	SLC26A2	-1.51359	7.92429	0.00021636
SOLUTE CARRIER FAMILY 27 MEMBER 3; FATTY ACID TRANSPORT PROTEIN 3	AK075377	NM_024330	SLC27A3	-0.964941	8.47532	0.00103266
EQUILIBRATIVE NUCLEOSIDE TRANSPORTER 1 (EQUILIBRATIVE NITROBENZYLMERCAPTOPURINE RIBOSIDE-SENSITIVE NUCLEOSIDE TRANSPORTER) (EQUILIBRATIVE NBMPR-SENSITIVE NUCLEOSIDE TRANSPORTER) (NUCLEOSIDE TRANSPORTER, ES-TYPE)	BC008954	NM_004955	SLC29A1	-0.83026	8.63374	0.00064532
GLUT4 ENHANCER FACTOR DNA BINDING DOMAIN (GEFDB) (SLC2A4 REGULATOR)	BC028349	NM_020062	SLC2A4RG	-1.18505	10.6627	8.1188e-08
AMINO ACID TRANSPORTER SYSTEM A1; LIKELY ORTHOLOG OF MOUSE N-SYSTEM AMINO ACID TRANSPORTER PROTEIN NAT2	AF247166	NM_030674	SLC38A1	-1.13167	8.62524	0.00133326
SODIUM/GLUCOSE COTRANSPORTER 2 (NA(+)/GLUCOSE COTRANSPORTER 2) (LOW AFFINITY SODIUM-GLUCOSE COTRANSPORTER)	M95549	NM_003041	SLC5A2	-0.691096	7.29208	0.020672
SOLUTE CARRIER FAMILY 9 (SODIUM/HYDROGEN EXCHANGER), ISOFORM 3 REGULATORY FACTOR 1	BC011777	NM_004252	SLC9A3R1	-0.762501	10.628	0.006168
POSSIBLE GLOBAL TRANSCRIPTION ACTIVATOR SNF2L4 (SNF2-BETA) (BRG-1 PROTEIN) (MITOTIC GROWTH AND TRANSCRIPTION ACTIVATOR) (BRAHMA PROTEIN HOMOLOG 1)	AF254822	NM_003072	SMARCA4	-0.649802	9.15959	0.0021432
SWI/SNF-RELATED MATRIX-ASSOCIATED ACTIN-DEPENDENT REGULATOR OF CHROMATIN D2; RSC6P; MAMMALIAN CHROMATIN REMODELING COMPLEX BRG1-ASSOCIATED FACTOR 60B; SWP73-LIKE PROTEIN; CHROMATIN REMODELING COMPLEX BAF60B SUBUNIT; SWI/SNF COMPLEX 60 KDA SUBUNIT B	U66618	NM_003077	SMARCD2	-0.792403	9.20928	0.020794
SWI/SNF-RELATED, MATRIX-ASSOCIATED, ACTIN-DEPENDENT REGULATOR OF CHROMATIN SUBFAMILY F MEMBER 1 (SWI-SNF COMPLEX PROTEIN P270) (B120)	AF231056	NM_018450	SMARCF1	-1.59758	8.22105	3.6642e-07
TRANSCRIPTION FACTOR SOX-9	BC007951	NM_000346	SOX9	-2.43351	7.81847	1.16858e-14
KUNITZ-TYPE PROTEASE INHIBITOR 1 PRECURSOR (HEPATOCYTE GROWTH FACTOR ACTIVATOR INHIBITOR TYPE 1) (HAI-1)	BC004140	NM_003710	SPINT1	-0.945851	7.92178	0.0024418
SPECTRIN ALPHA CHAIN, BRAIN (SPECTRIN, NON-ERYTHROID ALPHA CHAIN) (ALPHA-II SPECTRIN) (FODRIN ALPHA CHAIN)	AF148808	NM_003127	SPTAN1	-0.873177	9.53519	0.0038772
SQUALENE MONOOXYGENASE (EC 1.14.99.7) (SQUALENE EPOXIDASE) (SE)	D78129	NM_003129	SQLE	-1.2294	10.9192	6.1966e-05
SULFIDE:QUINONE OXIDOREDUCTASE, MITOCHONDRIAL PRECURSOR (EC 1.-.-.-) (CGI-44)	BC016836	NM_021199	SQRDL	-1.00204	7.65994	6.795e-05
SULFIDE:QUINONE OXIDOREDUCTASE, MITOCHONDRIAL PRECURSOR (EC 1.-.-.-) (CGI-44)	BC016836	NM_021199	SQRDL	-0.673837	7.97188	0.00682
PROTO-ONCOGENE TYROSINE-PROTEIN KINASE SRC (EC 2.7.1.112) (P60-SRC) (C-SRC)	X04000	NM_005417	SRC	-0.778031	10.6748	0.0082314
STEROL REGULATORY ELEMENT BINDING PROTEIN-1 (SREBP-1) (STEROL REGULATORY ELEMENT-BINDING TRANSCRIPTION FACTOR 1)	S66168	NM_004176	SREBF1	-1.41838	9.93173	3.736e-09
SIGNAL RECOGNITION PARTICLE 9 KDA PROTEIN (SRP9)	BC021995	NM_003133	SRP9	-0.621417	8.62867	0.0080486
SIGNAL RECOGNITION PARTICLE RECEPTOR ALPHA SUBUNIT (SR-ALPHA) (DOCKING PROTEIN ALPHA) (DP-ALPHA)	BC013583	NM_003139	SRPR	-0.969658	7.89751	0.0047176
SER/ARG-RELATED NUCLEAR MATRIX PROTEIN (PLENTY OF PROLINES 101-L; SER/ARG-RELATED NUCLEAR MATRIX PROTEIN (PLENTY OF PROLINES 101-LIKE)	AF048977	NM_005839	SRRM1	-1.19364	8.17784	0.0026418
SER/ARG-RELATED NUCLEAR MATRIX PROTEIN (PLENTY OF PROLINES 101-L; SER/ARG-RELATED NUCLEAR MATRIX PROTEIN (PLENTY OF PROLINES 101-LIKE)	AF048977	NM_005839	SRRM1	-0.927821	7.71661	0.00198218
SPLICING COACTIVATOR SUBUNIT SRM300; RNA BINDING PROTEIN; AT-RICH ELEMENT BINDING FACTOR	AB016092	NM_016333	SRRM2	-0.823877	8.44726	0.00185308
SINGLE-STRANDED DNA-BINDING PROTEIN 4	BC000274	NM_032627	SSBP4	-0.686937	7.45068	0.0029832
SIGNAL TRANSDUCER AND ACTIVATOR OF TRANSCRIPTION 1-ALPHA/BETA (TRANSCRIPTION FACTOR ISGF-3 COMPONENTS P91/P84)	U18670	NM_007315	STAT1	-0.692915	7.1567	0.0035786
STANNIOCALCIN 2 PRECURSOR (STC-2) (STANNIOCALCIN-RELATED PROTEIN) (STCRP) (STC-RELATED PROTEIN)	BC013958	NM_003714	STC2	-1.4133	7.78658	9.9824e-06
STANNIOCALCIN 2 PRECURSOR (STC-2) (STANNIOCALCIN-RELATED PROTEIN) (STCRP) (STC-RELATED PROTEIN)	BC013958	NM_003714	STC2	-0.93495	9.57808	9.5254e-06
description	genbank	refseq	symbol	M	A	P
SYNAPTOGYRIN 3	BC014087	NM_004209	SYNGR3	-0.772859	8.96819	0.0144018
MYOPODIN PROTEIN (FRAGMENT)	AJ010482		SYNPO2	-1.44096	7.4042	1.68064e-05
SYNAPTOTAGMIN-LIKE 2 ISOFORM A; CHROMOSOME 11 SYNAPTOTAGMIN	AB046817	NM_032943	SYTL2	-0.733153	9.8069	0.00110812
SYNAPTOTAGMIN-LIKE 4 (GRANUPHILIN-A)	BC014913	NM_080737	SYTL4	-0.958028	7.11501	0.0006425
TRANSGELIN 2 (SM22-ALPHA HOMOLOG)	BC009357	NM_003564	TAGLN2	-0.628439	11.7133	0.0147818
TAPASIN PRECURSOR (TPSN) (TPN) (TAP-BINDING PROTEIN) (TAP-ASSOCIATED PROTEIN) (NGS-17)	Z97184	NM_172208	TAPBP	-1.96406	9.10673	3.9912e-11
TRANSCOBALAMIN I PRECURSOR (TCI) (TC I)	BC018632	NM_001062	TCN1	-1.56873	7.54641	0.0004127
TUMOR DIFFERENTIALLY EXPRESSED PROTEIN 1 (TRANSMEMBRANE PROTEIN SBBI99)	BC006088	NM_006811	TDE1	-0.682416	8.45425	0.002193
TESTIS EXPRESSED SEQUENCE 27; LIKELY ORTHOLOG OF MOUSE TESTIS EXPRESSED GENE 27	BC031481	NM_021943	TEX27	-0.682028	8.30444	0.0071898
TRANSFORMING GROWTH FACTOR BETA 1 PRECURSOR (TGF-BETA 1)	M38449	NM_000660	TGFB1	-1.13427	7.7719	0.00019788
METALLOPROTEINASE INHIBITOR 1 PRECURSOR (TIMP-1) (ERYTHROID POTENTIATING ACTIVITY) (EPA) (TISSUE INHIBITOR OF METALLOPROTEINASES) (FIBROBLAST COLLAGENASE INHIBITOR) (COLLAGENASE INHIBITOR)	A10416	NM_003254	TIMP1	-1.92716	9.94904	1.51338e-12
TRANSDUCIN-LIKE ENHANCER PROTEIN 3 (ESG3)	BC015729	NM_005078	TLE3	-0.775519	7.31263	0.0082296
DELTA(14)-STEROL REDUCTASE (EC 1.3.1.70) (C-14 STEROL REDUCTASE) (STEROL C14-REDUCTASE) (DELTA14-SR) (TRANSMEMBRANE 7 SUPERFAMILY MEMBER 2) (ANOTHER NEW GENE 1) (PUTATIVE STEROL REDUCTASE SR-1)	BC012857		TM7SF2	-2.00575	8.67531	6.3568e-14
DELTA(14)-STEROL REDUCTASE (EC 1.3.1.70) (C-14 STEROL REDUCTASE) (STEROL C14-REDUCTASE) (DELTA14-SR) (TRANSMEMBRANE 7 SUPERFAMILY MEMBER 2) (ANOTHER NEW GENE 1) (PUTATIVE STEROL REDUCTASE SR-1)	BC012857	NM_003273	TM7SF2	-1.35247	8.90475	3.3388e-06
TUMOR NECROSIS FACTOR LIGAND SUPERFAMILY MEMBER 10 (TNF-RELATED APOPTOSIS INDUCING LIGAND) (TRAIL PROTEIN) (APO-2 LIGAND) (APO-2L)	U57059	NM_003810	TNFSF10	-1.40838	7.27904	1.40514e-06
5T4 ONCOFETAL TROPHOBLAST GLYCOPROTEIN	BC037161	NM_006670	TPBG	-0.831484	10.5139	0.00017222
TRANSCRIPTION INTERMEDIARY FACTOR 1-BETA (TIF1-BETA) (TRIPARTITE MOTIF PROTEIN 28) (NUCLEAR COREPRESSOR KAP-1) (KRAB-ASSOCIATED PROTEIN 1)	U31657	NM_005762	TRIM28	-0.780343	9.40766	0.00040594
TRIPARTITE MOTIF-CONTAINING 37; MUL PROTEIN; RING-B-BOX-COILED-COIL PROTEIN	AB020705	NM_015294	TRIM37	-0.882116	9.52197	0.0010446
TRIPARTITE MOTIF-CONTAINING 37; MUL PROTEIN; RING-B-BOX-COILED-COIL PROTEIN	AB020705	NM_015294	TRIM37	-0.838172	11.5272	0.026794
RING FINGER PROTEIN 27 (GLIOBLASTOMA-EXPRESSED RING FINGER PROTEIN) (TRIPARTITE MOTIF-CONTAINING PROTEIN 8)	BC021925	NM_030912	TRIM8	-0.779828	7.52893	0.0086532
TRANSFORMATION/TRANSCRIPTION DOMAIN-ASSOCIATED PROTEIN	AK001533	NM_003496	TRRAP	-0.632158	8.51718	0.0152912
TUMOR SUPPRESSING SUBTRANSFERABLE CANDIDATE 3; IMPRINTED IN PLACENTA AND LIVER; TUMOR-SUPRESSING STF CDNA 3; TUMOR SUPPRESSING SUBCHROMOSOMAL TRANSFERABLE FRAGMENT CDNA 3; P17-BECKWITH-WIEDEMANN REGION 1C	BC005034	NM_003311	TSSC3	-2.15424	10.5327	4.2364e-14
TUMOR SUPPRESSING SUBTRANSFERABLE CANDIDATE 3; IMPRINTED IN PLACENTA AND LIVER; TUMOR-SUPRESSING STF CDNA 3; TUMOR SUPPRESSING SUBCHROMOSOMAL TRANSFERABLE FRAGMENT CDNA 3; P17-BECKWITH-WIEDEMANN REGION 1C	BC005034	NM_003311	TSSC3	-1.88393	10.3265	1.15774e-06
TUBULIN ALPHA-1 CHAIN (ALPHA-TUBULIN 1)	BC001805	NM_006082	TUBA1	-1.3507	7.61644	6.4742e-07
TUBULIN, BETA POLYPEPTIDE	BC001352	NM_001069	TUBB	-0.862905	8.88864	0.000184558
TUBULIN, BETA POLYPEPTIDE	BC001352	NM_001069	TUBB	-0.643537	9.65557	0.0152228
UBIQUITIN C	BC000449	NM_021009	UBC	-1.18772	9.07995	0.0057212
UBIQUITIN-CONJUGATING ENZYME E2 VARIANT 1, ISOFORM B; DNA-BINDING PROTEIN	AK023028	NM_022442	UBE2V1	-0.873128	9.7599	0.0002503
UBIQUITIN-CONJUGATING ENZYME E2 VARIANT 1, ISOFORM B; DNA-BINDING PROTEIN	AK023028		UBE2V1	-0.827657	7.33257	0.0128034
UBIQUITIN CONJUGATION FACTOR E4 B (UBIQUITIN-FUSION DEGRADATION PROTEIN 2)	AB014584	NM_006048	UBE4B	-0.746677	9.20591	0.00056298
UBINUCLEIN 1	AF108460	NM_016936	UBN1	-0.784955	7.00981	0.005295
UBX DOMAIN CONTAINING 2; UBX DOMAIN-CONTAINING 2; UBX DOMAIN-CONTAINING 1	D87684	NM_014607	UBXD2	-0.815662	7.3015	0.00061424
MITOCHONDRIAL UNCOUPLING PROTEIN 2 (UCP 2) (UCPH)	BC011737	NM_003355	UCP2	-1.57097	7.33766	3.3058e-10
MITOCHONDRIAL UNCOUPLING PROTEIN 3 (UCP 3)	BC008392	NM_022803	UCP3	-0.855091	7.07868	0.0008795
UBIQUINOL-CYTOCHROME C REDUCTASE COMPLEX CORE PROTEIN 2, MITOCHONDRIAL PRECURSOR (EC 1.10.2.2) (COMPLEX III SUBUNIT II)	BC000484	NM_003366	UQCRC2	-1.04986	8.25956	0.00062548
UBIQUITIN CARBOXYL-TERMINAL HYDROLASE 10 (EC 3.1.2.15) (UBIQUITIN THIOLESTERASE 10) (UBIQUITIN-SPECIFIC PROCESSING PROTEASE 10) (DEUBIQUITINATING ENZYME 10)	BC000263	NM_005153	USP10	-0.769317	9.04219	0.0069276
UBIQUITIN CARBOXYL-TERMINAL HYDROLASE 6 (EC 3.1.2.15) (UBIQUITIN THIOLESTERASE 6) (UBIQUITIN-SPECIFIC PROCESSING PROTEASE 6) (DEUBIQUITINATING ENZYME 6) (PROTO-ONCOGENE TRE-2)	X63546		USP6	-0.667613	7.53244	0.0052006
VINCULIN (METAVINCULIN)	S87218	NM_014000	VCL	-0.680074	8.52215	0.018725
TRANSITIONAL ENDOPLASMIC RETICULUM ATPASE (TER ATPASE) (15S MG(2+)- ATPASE P97 SUBUNIT) (VALOSIN CONTAINING PROTEIN) (VCP) [CONTAINS: VALOSIN]	Z70768	NM_007126	VCP	-0.753555	8.63208	0.0143292
VOLTAGE-DEPENDENT ANION-SELECTIVE CHANNEL PROTEIN 1 (VDAC-1) (HVDAC1) (OUTER MITOCHONDRIAL MEMBRANE PROTEIN PORIN 1) (PLASMALEMMAL PORIN) (PORIN 31HL) (PORIN 31HM)	AC005200	NM_003374	VDAC1	-0.660002	9.52083	0.0097426
VDAC4 PROTEIN (FRAGMENT)	S75651		VDAC4	-0.919022	8.97706	0.00117778
VASCULAR ENDOTHELIAL GROWTH FACTOR A PRECURSOR (VEGF-A) (VASCULAR PERMEABILITY FACTOR) (VPF)	AY047581	NM_003376	VEGF	-0.711407	9.06207	0.00033178
VASCULAR ENDOTHELIAL GROWTH FACTOR B PRECURSOR (VEGF-B) (VEGF RELATED FACTOR) (VRF)	BC008818	NM_003377	VEGFB	-1.37569	8.17496	2.4218e-05
NEUROSECRETORY PROTEIN VGF PRECURSOR	AC004876	NM_003378	VGF	-2.84029	10.154	2.5328e-15
WW DOMAIN BINDING PROTEIN 2 (WBP-2)	BC010616	NM_012478	WBP2	-0.617516	8.65192	0.0022074
WILLIAMS BEUREN SYNDROME CHROMOSOME REGION 21 ISOFORM 1	AF412030	NM_148913	WBSCR21	-0.682373	8.17717	0.015895
WD-REPEAT PROTEIN 1 (ACTIN INTERACTING PROTEIN 1) (AIP1) (NORI-1)	AL050108	NM_017491	WDR1	-0.902932	7.14174	0.0051862
WD-REPEAT PROTEIN 6	AL133589	NM_018031	WDR6	-0.606567	8.48859	0.0028272
MAJOR EPIDIDYMIS-SPECIFIC PROTEIN E4 PRECURSOR (HE4) (EPIDIDYMAL SECRETORY PROTEIN E4) (WAP FOUR-DISULFIDE CORE DOMAIN PROTEIN 2)	AF330259	NM_080733	WFDC2	-0.806968	11.5202	0.004592
X BOX BINDING PROTEIN-1 (XBP-1) (TREB5 PROTEIN)	AB076383	NM_005080	XBP1	-1.41232	13.4465	8.2554e-07
14-3-3 PROTEIN ZETA/DELTA (PROTEIN KINASE C INHIBITOR PROTEIN-1) (KCIP-1) (FACTOR ACTIVATING EXOENZYME S) (FAS)	L07955	NM_003406	YWHAZ	-1.05829	11.1617	0.006153
ZINC FINGER, DHHC DOMAIN CONTAINING 7; HYPOTHETICAL PROTEIN FLJ20279	AK000286	NM_017740	ZDHHC7	-1.2677	7.0621	6.4626e-07
BUTYRATE RESPONSE FACTOR 1 (TIS11B PROTEIN) (EGF-RESPONSE FACTOR 1) (ERF-1)	BC018340	NM_004926	ZFP36L1	-1.52909	8.63618	3.4986e-06
BUTYRATE RESPONSE FACTOR 2 (TIS11D PROTEIN) (EGF-RESPONSE FACTOR 2) (ERF-2)	BC005010	NM_006887	ZFP36L2	-1.81859	8.84556	5.0992e-12
FRIEND OF GATA-1; ZINC FINGER PROTEIN 408		NM_153813	ZFPM1	-0.745843	10.323	0.0113506
ZINC FINGER PROTEIN ZIC2 (ZINC FINGER PROTEIN OF THE CEREBELLUM 2)	AF193855	NM_007129	ZIC2	-1.21383	7.03128	1.10072e-07
ZINC FINGER PROTEIN 207	BC008023	NM_003457	ZNF207	-0.621942	8.5629	0.00165906
ZINC FINGER PROTEIN 216	BC027707	NM_006007	ZNF216	-1.1817	8.03524	2.059e-06
ZINC FINGER PROTEIN 217	AL157838	NM_006526	ZNF217	-1.922	9.97369	1.48822e-10
ZINC FINGER PROTEIN 217	AL157838	NM_006526	ZNF217	-1.19906	7.63292	4.0312e-07
ZINC FINGER PROTEIN 258	BC007070	NM_145310	ZNF258	-1.04827	9.79952	0.000195342
ZINC FINGER PROTEIN 273 (ZINC FINGER PROTEIN HZF9) (FRAGMENT)	X78932		ZNF273	-1.28517	9.1577	3.5372e-05
ZINC FINGER PROTEIN 304	AJ276316	NM_020657	ZNF304	-0.620307	7.94327	0.0081356

## Sheet: 2ndmammo2
genbank	Refseq	Symbol	M	A	P
X68729	NM_000014	A2M	-1.35844	8.02792	0.00021344
BC017068	NM_017436	A4GALT	-0.748321	10.0796	0.0079828
BC015628	NM_000663	ABAT	-1.06094	7.27102	7.9722e-05
AK057026	NM_005689	ABCB6	-0.988997	7.52559	0.0061384
AK057026	NM_005689	ABCB6	-0.807533	7.76156	0.00090384
U83661	NM_005688	ABCC5	-1.33891	8.81459	6.2752e-06
S70154	NM_005891	ACAT2	-0.78213	7.81844	0.00058036
S71129	NM_015831	ACHE	-0.747165	8.67539	0.002035
BC006195	NM_001096	ACLY	-0.94628	7.69688	0.00135626
M26111	NM_001101	ACTB	-0.868183	13.7613	2.6798e-05
BC015766	NM_001102	ACTN1	-1.31276	9.5554	1.08924e-05
BC015766	NM_001102	ACTN1	-0.918159	8.87622	0.0007972
AF134707	NM_023038	ADAM19	-0.70459	12.0493	0.0150148
AB011092		ADCY9	-0.698819	7.12599	0.00088258
M84409	NM_000672	ADH6	-0.983879	11.8159	0.00038064
AL080163	NM_015339	ADNP	-0.799491	7.99247	0.004381
M60436	NM_001618	ADPRT	-0.807616	8.84647	0.0043488
BC011606	NM_000687	AHCY	-0.7743	9.34307	0.0002187
AL359292		AIM1	-0.621334	8.22162	0.0051412
M63967	NM_000692	ALDH1B1	-0.776749	7.52614	0.00152782
L34820	NM_170740	ALDH5A1	-1.38335	7.64429	2.3474e-05
M93405	NM_005589	ALDH6A1	-0.721193	8.81468	0.00061674
M21190	NM_000034	ALDOA	-1.36561	14.162	2.5302e-08
M21190	NM_000034	ALDOA	-0.699826	11.6752	0.00121278
AF054987	NM_005165	ALDOC	-1.39001	7.43261	1.16992e-06
AF124145	NM_001144	AMFR	-0.711784	7.60292	0.0038916
AF010260	NM_001159	AOX1	-1.18979	8.52303	1.8046e-07
AL110198	NM_001128	AP1G1	-0.710713	8.23716	0.0117652
U62325	NM_173075	APBB2	-1.64801	7.74081	4.0486e-11
U62325	NM_173075	APBB2	-0.748196	7.33805	0.011465
BC004371	NM_001642	APLP2	-1.32508	9.42933	1.2665e-08
D86981	NM_006380	APPBP2	-1.67487	7.77133	2.013e-12
D86981	NM_006380	APPBP2	-1.66862	7.74866	5.8964e-07
AC002365	NM_001649	APXL	-1.0466	7.20232	0.00171396
AF056116	NM_001659	ARF3	-0.617321	10.1712	0.021218
AF498974	NM_001665	ARHG	-0.697525	8.151	0.0006292
AL834250	NM_018287	ARHGAP12	-0.748619	8.35233	0.016112
Z83838	NM_015366	ARHGAP8	-0.847855	8.19467	7.571e-05
BC027730	NM_004309	ARHGDIA	-0.880049	9.56019	7.6732e-05
AB002305	NM_014862	ARNT2	-0.833288	7.80495	0.0052856
L76938	NM_000701	ATP1A1	-0.776515	9.98197	0.000111514
AF005895	NM_001679	ATP1B3	-0.664324	8.95759	0.0067714
M23278	NM_170665	ATP2A2	-1.46529	8.3714	7.4218e-07
M23278	NM_001681	ATP2A2	-1.10308	8.6648	3.7472e-06
S68239	NM_005173	ATP2A3	-0.975959	8.92216	2.6862e-06
AK026519	NM_001183	ATP6IP1	-0.98659	10.3958	7.397e-05
BC010147	NM_001694	ATP6V0C	-1.26751	10.8606	2.9206e-06
J05682	NM_001695	ATP6V1C1	-0.814711	8.14727	0.00022598
AL035684		ATP9A	-0.695312	10.2864	0.002697
AB011120	NM_139322	ATRN	-0.767298	7.32805	0.0049336
AC004522	NM_001185	AZGP1	-3.42764	8.26473	4.6578e-19
BC014656	NM_004281	BAG3	-0.794755	9.30609	0.00035494
AJ251753		BARHL2	-1.32082	7.11203	1.99552e-07
AF129756	NM_004638	BAT2	-0.871781	7.65475	0.003819
BC003133	NM_004639	BAT3	-0.893419	11.1881	0.000102134
X69838	NM_025256	BAT8	-0.792137	9.64429	0.0066352
AK074958	NM_014567	BCAR1	-0.604024	9.22868	0.0113098
AL109613	NM_003567	BCAR3	-0.626651	7.92692	0.0025828
U05822	NM_005178	BCL3	-0.951421	7.99462	2.1096e-05
AF353634	NM_003670	BHLHB2	-2.12146	8.80752	2.045e-13
U90028	NM_001714	BICD1	-1.11885	9.13274	9.9148e-07
AB043791	NM_006698	BLCAP	-0.721609	7.42498	0.00193066
BC004248	NM_001719	BMP7	-2.28693	9.52876	1.65196e-10
BC017214	NM_032515	BOK	-1.15129	7.51088	0.000187344
X96670	NM_005104	BRD2	-0.844885	10.0876	0.0022364
BC009040	NM_001728	BSG	-0.629144	10.6317	0.0059186
AK000731	NM_025238	BTBD1	-0.64326	8.39605	0.0075634
AF361937	NM_006763	BTG2	-0.962582	7.58969	8.374e-06
BC026303	NM_014670	BZW1	-1.16804	8.05108	0.00039578
BC026303	NM_014670	BZW1	-0.902092	7.69416	0.000138294
X94910	NM_006817	C12orf8	-0.621876	9.07652	0.0031196
BC015621	NM_144578	C14orf32	-0.861992	8.8227	0.0008292
AK093969	NM_174979	C14orf65	-0.678663	9.11399	0.005443
AK096294	NM_152333	C14orf69	-1.16171	9.7648	1.01614e-07
AB028987		C19orf7	-0.913548	8.82231	0.00094346
AL110261	NM_015645	C1QTNF5	-0.773837	7.14717	0.0021788
AL034550	NM_080616	C20orf112	-1.13247	7.01609	2.131e-06
AL121753		C20orf127	-0.900809	9.00696	0.00058998
AL117382		C20orf142	-1.36195	7.5308	0.00048888
BC002531	NM_024299	C20orf149	-1.20249	12.6866	1.72592e-06
AK026866	NM_020531	C20orf3	-0.611244	10.7235	0.012283
AF251039	NM_016604	C5orf7	-0.937288	7.98084	0.00124854
AK027397	NM_032794	C6orf29	-0.638795	11.1543	0.0048536
AK021727	NM_022458	C7orf2	-0.764775	7.79533	0.000141254
AF050106	NM_001217	CA11	-0.735105	7.38949	0.0107982
AF223563	NM_021098	CACNA1H	-0.846305	8.45746	9.9792e-05
AF162692	NM_014405	CACNG4	-0.735719	7.01637	0.023792
BC020493	NM_004343	CALR	-0.718328	7.7631	0.0133458
AB020716	NM_015099	CAMTA2	-1.63324	7.22188	2.8454e-07
BC015091	NM_005186	CAPN1	-0.856319	9.74721	3.0666e-05
AL035413	NM_004930	CAPZB	-1.02891	8.45184	0.0004768
BC024601	NM_004930	CAPZB	-0.766679	9.84882	0.00029206
BC003366	NM_014316	CARHSP1	-0.753547	9.33558	0.0029258
L13609	NM_001752	CAT	-0.648888	8.37564	0.0073722
AF106801	NM_006807	CBX1	-0.78044	9.50577	0.004126
AB046579	NM_005624	CCL25	-0.618587	9.62113	0.026324
M88086	NM_001760	CCND3	-1.26671	8.68322	2.2886e-05
BC032518	NM_004354	CCNG2	-1.67173	8.15235	2.0824e-06
AF135162	NM_006835	CCNI	-0.992846	10.998	2.602e-05
AF116600	NM_004356	CD81	-0.649927	8.55768	0.021828
BC011988	NM_001769	CD9	-0.611958	10.0613	0.0034712
AB025105	NM_004360	CDH1	-1.38943	8.85069	1.66834e-08
AB025105	NM_004360	CDH1	-1.04228	10.1185	3.4148e-05
BC005115	NM_004935	CDK5	-0.626522	8.12932	0.0044696
AF343090	NM_025197	CDK5RAP3	-0.665979	8.18307	0.011107
BC001971	NM_004064	CDKN1B	-0.622812	9.1943	0.009493
AL161937	NM_005194	CEBPB	-1.04033	10.3781	0.0060992
X05299	NM_001810	CENPB	-0.794729	8.18012	0.00018677
BC018256	NM_005507	CFL1	-0.916469	13.7427	0.000124702
X86691	NM_001273	CHD4	-1.14848	8.6854	4.271e-07
BC020819	NM_020244	CHPT1	-0.628501	8.23012	0.004814
BC000901	NM_001280	CIRBP	-0.605531	7.46748	0.0177382
BC004377	NM_006079	CITED2	-0.797049	8.68562	0.0051104
M22355	NM_001823	CKB	-1.1218	10.654	3.9068e-05
BC006467	NM_020990	CKMT1	-0.688662	11.9538	0.002315
U88844	NM_001287	CLCN7	-0.837593	8.126	0.00035788
BC000671	NM_001305	CLDN4	-1.3508	10.0313	3.1796e-06
BC007012	NM_004669	CLIC3	-0.834025	7.38148	0.00172734
BC014863	NM_000391	CLN2	-1.07691	8.31343	2.3936e-06
AF015599	NM_000086	CLN3	-0.693741	7.10723	0.0011061
BC012359	NM_001294	CLPTM1	-1.55274	8.77569	2.444e-10
BC012359	NM_001294	CLPTM1	-1.21825	11.5658	4.9322e-08
A21577	NM_001831	CLU	-1.91174	9.57885	1.3504e-10
D14075	NM_003119	CMAR	-0.793594	8.48387	0.0064632
U71267	NM_013316	CNOT4	-0.666249	8.66509	0.0165158
M55603	NM_000090	COL3A1	-2.35778	11.7416	4.3214e-16
S59334	NM_033381	COL4A5	-0.805216	8.59088	0.0034868
BC017285	NM_007263	COPE	-0.65993	7.06065	0.024712
BC022069	NM_004378	CRABP1	-1.07792	9.39334	1.39946e-06
BC001109	NM_001878	CRABP2	-1.23196	12.1146	2.8818e-07
AB037847		CRAMP1L	-0.921125	7.05595	0.000334
BC008745	NM_006371	CRTAP	-0.787893	7.9444	0.00046736
AF047042	NM_004077	CS	-0.71455	11.0565	0.0196548
X98084	NM_001890	CSN1S1	-0.689848	8.1751	0.0107096
BC015775	NM_139062	CSNK1D	-1.04035	8.58809	2.012e-06
BC003558	NM_001893	CSNK1D	-0.796559	8.61708	0.00029488
BC021225	NM_001898	CST1	-0.688373	12.2207	0.0067218
BC013083	NM_000099	CST3	-1.00171	11.3581	0.00035496
BC010532	NM_000100	CSTB	-0.654935	11.2937	0.0032704
AF154115	NM_004715	CTDP1	-0.615338	7.72525	0.0105434
L12579	NM_001913	CUTL1	-0.890906	7.66323	0.00145184
AF301016	NM_022059	CXCL16	-0.962144	9.49886	0.0035198
M60174	NM_001914	CYB5	-0.749759	9.36421	0.000199336
M61107	NM_000101	CYBA	-0.652923	8.00441	0.00132316
X16699	NM_000779	CYP4B1	-1.80501	9.3974	3.1196e-07
AB002460	NM_000896	CYP4F3	-0.890142	7.81297	0.00031698
L19711	NM_004393	DAG1	-1.15916	7.6307	3.0526e-05
X76105	NM_004394	DAP	-1.2685	7.84189	2.0872e-05
X76105	NM_004394	DAP	-1.07511	7.19404	3.3176e-06
BC006466	NM_020548	DBI	-1.50505	9.82862	2.063e-05
BC006466	NM_020548	DBI	-1.17918	8.85591	1.85366e-07
BC014083	NM_006400	DCTN2	-0.965526	11.8782	0.0058408
BC001435	NM_013974	DDAH2	-0.735706	7.92979	0.02444
AB033075	NM_018482	DDEF1	-1.05495	8.03039	0.0103868
BC013400	NM_001954	DDR1	-0.78005	11.5864	0.006402
BC013400	NM_001954	DDR1	-0.737044	10.8135	0.0096592
	NM_013994	DDR1	-0.625151	11.1759	0.024018
BC008340	NM_014003	DDX38	-0.830014	7.08632	8.5552e-05
Y10658	NM_001357	DDX9	-0.856945	9.1263	0.000737
AF007165	NM_021008	DEAF1	-0.661415	7.49812	0.013552
AF466375	NM_144780	DEGS	-0.631994	7.13417	0.0048518
BC011669	NM_014762	DHCR24	-0.839393	11.7305	0.00068064
AF062481	NM_001360	DHCR7	-1.34358	10.3696	1.22934e-06
AK023345	NM_005219	DIAPH1	-0.634704	8.06758	0.0096922
X63368	NM_006736	DNAJB2	-0.894141	7.29359	0.000120276
AB002323		DNCH1	-1.25586	8.86176	0.0004498
AC007229	NM_004945	DNM2	-0.917624	8.54563	0.0004623
AB017970	NM_005700	DPP3	-1.42534	7.56534	3.059e-07
AK027243	NM_024649	DPP3	-0.979279	9.88091	0.00047036
AF139065	NM_004415	DSP	-1.82697	9.6609	7.2754e-09
BC018555	NM_020892	DTX2	-1.07382	8.24071	4.9918e-05
BC022463	NM_004417	DUSP1	-0.808142	7.66669	0.00020264
AL110278	NM_004423	DVL3	-0.888614	7.81285	0.0039872
AL110278	NM_004423	DVL3	-0.64821	7.6471	0.00114328
BC001572	NM_006579	EBP	-1.09402	9.56746	5.7744e-06
AY071862	NM_080738	EDARADD	-1.56452	10.397	1.266e-07
AF022139	NM_005226	EDG3	-2.07393	9.02003	1.87308e-10
BC025695	NM_004720	EDG4	-0.833956	7.3203	0.00027074
M27364	NM_001402	EEF1A1	-1.09671	11.8592	1.70108e-05
M27364	NM_001402	EEF1A1	-1.03219	12.0417	0.0058062
L10340	NM_001958	EEF1A2	-1.66074	7.29297	1.37158e-06
Z11692	NM_001961	EEF2	-1.57637	8.33895	2.116e-07
AJ006353	NM_005227	EFNA4	-0.659009	7.48691	0.002116
AB011542		EGFL5	-2.11147	7.24967	4.2372e-15
M80583	NM_001964	EGR1	-1.55647	8.37433	2.1014e-10
BC012611	NM_001968	EIF4E	-0.621781	8.07726	0.0156084
BC005057	NM_004096	EIF4EBP2	-0.614558	9.12994	0.024206
AF281070	NM_004953	EIF4G1	-0.805062	9.72494	0.0011176
BC007728	NM_001969	EIF5	-1.57994	7.76616	1.31528e-11
BC003376	NM_001419	ELAVL1	-0.702483	8.22416	0.0022172
M82882	NM_172373	ELF1	-1.02734	8.73883	2.2524e-06
BC000618	NM_022821	ELOVL1	-0.732328	9.09585	0.0008244
BC000738	NM_000117	EMD	-0.60611	7.40933	0.0196402
BC009687	NM_001424	EMP2	-1.3307	10.3327	3.0852e-05
L12698	NM_001426	EN1	-0.66409	10.8318	0.008744
AK001635	NM_018212	ENAH	-0.676562	8.2737	0.0191862
BC000418	NM_003633	ENC1	-0.769421	7.42072	0.00032582
U88968	NM_014355	ENO1	-0.79044	12.495	0.023304
AF153418	NM_019114	EPB41L4B	-0.66896	7.15203	0.018927
L36644	NM_004439	EPHA5	-0.693725	9.1279	0.0186374
BC004264	NM_004444	EPHB4	-1.09397	8.39319	3.5266e-06
AF276638	NM_000120	EPHX1	-0.910195	9.35802	0.000389
S61953	NM_001982	ERBB3	-0.797094	9.97921	0.00103718
M69296	NM_000125	ESR1	-2.61783	11.0419	8.3188e-18
AL133642	NM_016337	EVL	-2.15478	9.938	2.3408e-12
AJ250902	NM_001445	FABP6	-0.655294	10.1259	0.0116948
AF084558	NM_013402	FADS1	-1.17299	8.08768	1.52254e-06
AK074939	NM_004265	FADS2	-0.956968	8.71712	0.0126186
AF007822	NM_004460	FAP	-0.841862	7.83842	0.0002726
U29344	NM_004104	FASN	-2.48167	10.7483	4.2672e-18
BC012927	NM_000507	FBP1	-1.48632	11.6985	4.2922e-10
BC032502	NM_004112	FGF11	-0.979139	9.93875	0.013645
M34188	NM_023111	FGFR1	-0.791366	7.28096	0.02237
AF279689	NM_021923	FGFRL1	-0.881594	8.90179	0.0051228
U42031	NM_004117	FKBP5	-2.56762	8.46439	4.2128e-07
AF191632	NM_001457	FLNB	-1.72346	9.27584	1.10442e-09
S76590	NM_002024	FMR1	-0.731989	7.44551	0.005249
AL137480	NM_015308	FNBP4	-0.834142	7.34054	0.0042724
AJ001590	NM_001455	FOXO3A	-0.668835	8.40739	0.026978
AJ001590	NM_001455	FOXO3A	-0.644444	7.49641	0.0044966
AY033611	NM_002032	FTH1	-1.32531	12.0421	0.00065414
M97164		FTH1	-0.741312	13.7927	0.0032402
AY048592	NM_006625	FUSIP1	-0.603778	7.34202	0.024794
AB032571	NM_004480	FUT8	-0.81166	7.86127	6.0732e-05
AB017365	NM_003507	FZD7	-0.734365	7.73905	0.0090228
S76893	NM_000152	GAA	-0.844288	9.61189	8.0224e-05
BC029618	NM_002046	GAPD	-0.732429	14.5195	0.0162604
BC006793	NM_002051	GATA3	-2.34189	11.8229	1.23716e-17
BC009065	NM_004483	GCSH	-0.799125	8.48907	0.0007405
L05086	NM_001493	GDI1	-1.1889	8.59612	6.7214e-07
M30474		GGT2	-0.662698	9.5705	0.0025354
L20490		GGTL4	-1.51407	7.52897	2.9432e-09
U28811	NM_012201	GLG1	-1.19131	8.31642	0.0026934
J03004	NM_002070	GNAI2	-0.830478	9.09792	8.5958e-05
U12466	NM_080426	GNAS	-1.64999	7.73347	2.0486e-08
U12466	NM_080426	GNAS	-1.07846	11.4097	1.63564e-05
U38505	NM_005273	GNB2	-0.84655	10.3356	0.00136148
D63997	NM_005895	GOLGA3	-0.677759	7.64534	0.0130154
AK075156	NM_022130	GOLPH3	-0.847609	10.3934	0.000182882
X54232	NM_002081	GPC1	-0.840761	7.06338	0.00096034
K03515	NM_000175	GPI	-1.26992	9.16523	4.2684e-07
	NM_153834	GPR112	-1.53797	7.63394	0.00060082
BC011634	NM_001505	GPR30	-1.86102	7.37934	7.5062e-09
BC008770	NM_005682	GPR56	-0.616804	9.57086	0.0032866
U44954		GRINA	-1.14139	10.011	9.2592e-05
U92457	NM_000841	GRM4	-0.650316	7.24649	0.01719
BC010577	NM_002087	GRN	-1.98026	9.63911	7.333e-12
BC014075	NM_004286	GTPBP1	-0.772405	7.90521	0.0026144
BC003182	NM_002103	GYS1	-1.03329	7.13774	0.000102092
U90551	NM_003516	H2AFQ	-0.840352	11.1548	0.00050888
AL031777	NM_003528	H2BFQ	-1.71979	9.49052	1.66802e-06
BC015537	NM_005330	HBE1	-0.642125	8.527	0.022126
X79198	NM_005334	HCFC1	-2.01716	8.98707	2.669e-14
BC016277	NM_015987	HEBP1	-1.70218	8.02897	2.1614e-09
AB046784		HELSNF1	-0.784199	7.61331	0.00026894
D29677	NM_014877	HELZ	-0.980614	8.48882	0.0016421
AK000415	NM_005524	HES1	-1.08231	9.9049	0.000128094
AJ278305		HLA-A	-1.28178	7.49522	0.00142822
AP000519	NM_002116	HLA-A	-1.27988	7.86617	7.942e-07
AJ278305		HLA-A	-0.868153	7.9154	0.00026126
AP000519	NM_002116	HLA-A	-0.86732	10.7673	0.0045208
AP000519	NM_002116	HLA-A	-0.84929	9.98931	0.00037414
AJ278305		HLA-A	-0.771437	10.2157	0.003009
X58536	NM_002117	HLA-C	-1.09133	9.56584	0.00075004
M26429		HLA-C	-0.707601	9.07888	0.00114952
L78073	NM_002127	HLA-G	-0.887431	9.51894	0.000114636
L78073	NM_002127	HLA-G	-0.624828	7.99675	0.0138608
J00191		HLA-H	-1.35031	10.3344	5.0264e-07
L17131	NM_002131	HMGA1	-0.74525	7.92769	0.00057658
BC033692	NM_000859	HMGCR	-0.674776	7.10773	0.0077788
BC000506	NM_002137	HNRPA2B1	-1.10291	8.39941	4.4896e-06
X03910	NM_002138	HNRPD	-1.62693	9.2015	1.2333e-07
X03910	NM_002138	HNRPD	-1.42091	10.1318	4.0454e-08
AF057739	NM_000414	HSD17B4	-0.718232	8.21281	0.0059506
X04677	NM_005346	HSPA1B	-0.814349	11.2178	0.00105144
BC019816	NM_153201	HSPA8	-1.91514	9.33968	2.4102e-13
S74571	NM_001540	HSPB1	-1.09045	8.53904	4.4394e-06
S70561	NM_007355	HSPCB	-1.22652	13.3115	5.8618e-07
BC001902	NM_174869	IDH3G	-0.922273	9.26353	0.000106232
AF097362	NM_006332	IFI30	-0.660709	7.46132	0.018165
BC009696	NM_006435	IFITM2	-1.23312	10.1957	0.000190788
M69229	NM_000875	IGF1R	-0.711466	8.00901	0.00064866
AF109290	NM_000876	IGF2R	-1.33235	7.93939	2.3606e-05
BC012769	NM_000597	IGFBP2	-0.742434	10.1413	0.00035248
AF035279	NM_172200	IL15RA	-0.687758	8.10343	0.0074806
BC033622	NM_000883	IMPDH1	-0.668668	8.28007	0.0031044
L36818	NM_001567	INPPL1	-0.867622	7.62447	0.0037628
AF319967		IRX2	-1.26882	7.13596	0.00033294
AF011376	NM_000213	ITGB4	-1.00713	8.21556	1.20378e-05
BC000554	NM_021999	ITM2B	-0.686772	9.50417	0.0133952
BC011865	NM_002230	JUP	-1.12127	8.97745	8.3292e-06
BC011865	NM_002230	JUP	-0.657969	8.46221	0.0046924
BC018778	NM_006801	KDELR1	-1.45446	8.72341	9.9778e-10
AC004021	NM_017415	KLHL3	-0.909221	9.26353	0.005346
AC011473	NM_145894	KLK12	-0.682212	7.59116	0.008391
AF267529	NM_005552	KNS2	-0.659389	7.58235	0.0051336
BC019097	NM_000526	KRT14	-0.772691	10.9519	0.007456
BC002641	NM_002275	KRT15	-0.908379	10.5318	0.0146414
AF202321	NM_002276	KRT19	-1.33987	12.6909	8.8754e-07
L42599	NM_058242	KRT6A	-0.636383	7.84525	0.025996
X74981	NM_002273	KRT8	-1.42711	11.4051	2.872e-09
X74981	NM_002273	KRT8	-0.946695	11.5304	0.000128198
Z95636	NM_005560	LAMA5	-1.33899	9.53615	6.8526e-08
BC002965	NM_002294	LAMP2	-0.98102	11.291	0.000139038
BC002965	NM_013995	LAMP2	-0.924984	10.085	0.006296
	NM_013995	LAMP2	-0.832296	9.33998	0.0010384
Z69943	NM_004737	LARGE	-0.779933	8.3686	0.0025636
BC010032	NM_013384	LASS2	-0.950929	8.71677	0.0032534
BC014514	NM_000527	LDLR	-1.45727	7.75393	4.5156e-08
BC003104	NM_012317	LDOC1	-1.96374	11.5413	1.33296e-12
BC015761	NM_005567	LGALS3BP	-0.607794	9.33061	0.02661
AF527418	NM_000234	LIG1	-0.636732	7.00407	0.0079618
BC030537	NM_145693	LPIN1	-0.752707	7.32415	0.0124138
X80026	NM_005581	LU	-1.60915	11.8038	4.628e-06
BC002796	NM_005583	LYL1	-0.719446	10.1129	0.00049848
BC008652	NM_006330	LYPLA1	-0.627623	7.45836	0.0165984
BC017034	NM_007260	LYPLA2	-0.808625	9.64102	0.0021168
BC001731	NM_005898	M11S1	-1.44086	7.93967	1.52978e-05
AL035665	NM_005461	MAFB	-1.62893	8.32897	5.4566e-06
BC000304	NM_014599	MAGED2	-1.3678	7.88769	8.4466e-08
D63998	NM_002372	MAN2A1	-0.68303	7.04261	0.0102566
BC015743	NM_005908	MANBA	-0.872994	7.41518	0.000169326
S72704	NM_000240	MAOA	-0.640049	8.51397	0.0075146
AY033608		MAPK3	-1.44402	7.73831	2.47e-07
AY033608		MAPK3	-1.05751	8.55593	0.00032736
BC008771	NM_017490	MARK2	-0.87214	7.19072	0.022052
BC010444	NM_002380	MATN2	-1.05656	7.11029	0.0004643
AB017335	NM_002383	MAZ	-1.32727	7.52401	8.2102e-09
BC000748	NM_006086	MC1R	-1.49175	9.84017	0.000114418
AL079298	NM_022132	MCCC2	-2.73062	9.48793	1.77564e-19
BC017197	NM_021960	MCL1	-0.705653	7.24616	0.0010768
BC001917	NM_005918	MDH2	-0.829877	9.86423	0.00151842
U93237	NM_000244	MEN1	-1.04672	7.929	1.06066e-06
BC009464	NM_014275	MGAT4B	-0.825931	8.63145	0.00055618
BC005272	NM_000900	MGP	-1.01803	9.7284	9.502e-06
AB011116		MGRN1	-1.05831	9.47544	8.6918e-06
BC009934	NM_005932	MIPEP	-0.70984	7.5476	0.007148
AF231998	NM_005933	MLL	-0.637663	7.44326	0.0079724
BC007904	NM_023009	MLP	-1.50936	11.7334	1.98948e-08
BC030287	NM_005374	MPP2	-1.13871	9.38879	4.7792e-06
BC001115	NM_002437	MPV17	-0.614937	7.05328	0.0030276
AL035302	NM_003953	MPZL1	-1.19983	7.11429	1.70038e-06
BC001526	NM_138962	MSI2	-1.03929	8.15824	0.00011562
D14970	NM_002449	MSX2	-0.833083	8.3109	0.0033988
M13484	NM_005947	MT1B	-1.07325	9.17178	9.2806e-05
AF495759		MT1E	-1.65077	7.38703	3.8036e-10
BC029453		MT1F	-0.713674	9.48753	0.00038058
S68948	NM_005951	MT1H	-1.13642	8.78825	1.3099e-05
S68956	NM_002450	MT1L	-1.37361	9.74594	6.2104e-10
BC007034	NM_005953	MT2A	-1.10256	9.6514	4.4604e-06
S78470	NM_005962	MXI1	-1.4912	7.17806	4.211e-09
BC007585	NM_002466	MYBL2	-0.641984	9.25222	0.0094792
AF272390	NM_018728	MYO5C	-0.811142	7.40052	0.00021218
AB002387	NM_004999	MYO6	-1.40504	9.08339	3.1838e-10
AF330625	NM_000265	NCF1	-0.952372	9.65475	0.00176954
U80750	NM_006312	NCOR2	-1.91054	8.93825	2.0004e-14
AF087872	NM_016250	NDRG2	-0.816292	7.86404	0.00054518
AF369952	NM_004549	NDUFC2	-0.654126	11.7703	0.00193362
D10490	NM_000267	NF1	-1.13233	7.2408	0.000149818
	NM_005597	NFIC	-0.947224	7.31365	0.0035578
AF213884	NM_003998	NFKB1	-0.606185	8.723	0.0075446
Z50101	NM_012343	NNT	-1.57445	7.4268	0.00086154
BC012798	NM_003946	NOL3	-1.44723	9.40987	5.2334e-06
AC002045	NM_006985	NPIP	-1.44288	10.9353	6.1044e-07
AB002341	NM_005010	NRCAM	-0.981311	7.93601	0.00076212
AF143676	NM_007243	NRM	-0.668987	8.08374	0.009945
BC005342	NM_030763	NSBP1	-0.94818	10.0838	0.0142674
Z11583	NM_006185	NUMA1	-0.886552	7.78578	0.0002023
A14573	NM_002534	OAS1	-0.830125	8.61632	0.000143584
S66421	NM_000274	OAT	-1.77928	8.77315	2.6274e-07
AF012549	NM_153437	ODF2	-0.633163	8.54429	0.0013593
BC009580	NM_002541	OGDH	-0.724877	8.40099	0.00054698
U46752	NM_003900	OSIL	-0.977701	8.44398	2.2218e-05
X80695	NM_005015	OXA1L	-0.739767	9.04859	0.02383
J02783	NM_000918	P4HB	-0.910968	12.191	8.5592e-06
J02783	NM_000918	P4HB	-0.785715	12.0378	0.0031396
BC027617	NM_030979	PABPC3	-1.22783	10.305	6.3552e-08
U68103	NM_002568	PABPL1	-2.47107	8.85142	1.36792e-16
U68103	NM_002568	PABPL1	-1.23244	12.3382	3.7316e-06
BC011392	NM_005443	PAPSS1	-0.719414	7.16284	0.00157758
BC014535	NM_018222	PARVA	-1.31844	7.41728	8.096e-09
	NM_013942	PAX3	-0.695939	8.46562	0.0058158
BC001060	NM_013951	PAX8	-0.693737	7.8504	0.0041682
S76773	NM_002567	PBP	-0.701344	11.9994	0.00156692
K02282	NM_022172	PC	-0.853644	8.38768	0.0033892
Z29505	NM_006196	PCBP1	-1.25983	11.0993	0.00054356
BC036674	NM_031849	PCDHA6	-0.607816	7.03486	0.0133678
AF217756	NM_018936	PCDHB2	-1.05872	8.08475	4.3096e-06
BC002851	NM_013271	PCSK1N	-0.69512	10.3545	0.0061966
BC015948	NM_005391	PDK3	-1.48814	7.37268	2.1212e-08
BC015948	NM_005391	PDK3	-1.18569	7.15058	3.9062e-06
BC006496	NM_002614	PDZK1	-1.00175	7.77596	0.0054114
BC002668	NM_006117	PECI	-0.975938	8.7731	6.9336e-05
AB088477	NM_002616	PER1	-0.871934	7.3046	7.9654e-05
BC011678	NM_002629	PGAM1	-0.856194	8.64711	0.00084928
BC011678	NM_002629	PGAM1	-0.630637	9.91898	0.005132
U75272	NM_002630	PGC	-2.02155	10.2937	4.9356e-11
X73874	NM_002637	PHKA1	-0.943691	7.13253	0.0020108
BC029512	NM_006214	PHYH	-0.738812	8.09244	0.022654
AF060940	NM_007166	PICALM	-0.802141	7.15847	0.0005019
AK074655	NM_145167	PIGM	-0.706436	7.04035	0.0019795
BC001319	NM_033198	PIGS	-0.601133	7.72046	0.002573
AK075469	NM_015937	PIGT	-1.05707	8.05169	1.39284e-05
AK075469	NM_015937	PIGT	-0.90093	8.9674	1.26074e-05
Y13892	NM_002646	PIK3C2B	-1.04627	8.23318	0.0021788
BC030815		PIK3R1	-1.79969	7.85178	1.55316e-08
BC001482	NM_014338	PISD	-1.63866	8.08963	1.70448e-09
AF025439	NM_002654	PKM2	-1.89352	7.85885	1.28202e-07
AF025439	NM_002654	PKM2	-0.626879	10.6757	0.002165
AF311940	NM_021936	PLAC3	-0.703642	10.6411	0.0103584
AL121897	NM_002657	PLAGL2	-0.716419	7.8489	0.0086834
AL110247	NM_002660	PLCG1	-1.62761	7.03198	7.8814e-05
	NM_000445	PLEC1	-2.11821	10.247	3.6922e-10
AF101054	NM_021200	PLEKHB1	-1.32145	8.60554	2.4324e-09
BC030270	NM_152766	PLSCR3	-0.678895	9.66923	0.0007975
S61788	NM_153322	PMP22	-1.91153	8.75633	3.3486e-11
S61788	NM_153322	PMP22	-0.95826	7.19401	0.00021588
AF179890	NM_021173	POLD4	-0.676539	9.68795	0.0107238
AF218027	NM_013274	POLL	-0.68534	9.11261	0.0039088
X74870	NM_000937	POLR2A	-1.77778	8.78462	1.33922e-08
AF133895	NM_014352	POU2F3	-0.620327	8.88627	0.0073378
AF023457	NM_006239	PPEF2	-1.4381	8.70726	8.6268e-06
BC000597	NM_000308	PPGB	-0.715103	10.2707	0.0039788
AF023861	NM_021130	PPIA	-0.960307	13.0431	3.2726e-06
S78215	NM_002708	PPP1CA	-1.07426	7.52362	0.00021446
S78215	NM_002708	PPP1CA	-0.652361	10.056	0.008182
AB018314	NM_015316	PPP1R13B	-0.758125	7.11229	0.0017956
AB056509	NM_033256	PPP1R14A	-0.785256	11.1109	0.0016239
AL353950	NM_000944	PPP3CA	-0.741642	9.98997	0.0045776
BC004913	NM_005973	PRCC	-0.662261	8.07683	0.0009125
X82321	NM_005809	PRDX2	-0.619687	11.4495	0.0108274
D21102	NM_002726	PREP	-0.621994	7.80434	0.0016748
BC000358	NM_002733	PRKAG1	-0.883088	7.44771	6.3486e-05
BC000358	NM_002733	PRKAG1	-0.767154	7.28052	0.004958
BC030721	NM_012408	PRKCBP1	-1.27059	9.96307	9.459e-07
BC030721	NM_012408	PRKCBP1	-1.07918	9.52871	0.00020408
D10495	NM_006254	PRKCD	-0.814061	8.79937	0.00074536
BC030551	NM_002743	PRKCSH	-1.23924	9.13269	1.5568e-08
AJ296290	NM_018979	PRKWNK1	-0.920931	8.9723	4.382e-05
AJ296290	NM_018979	PRKWNK1	-0.604001	8.29523	0.0091436
AF097709	NM_002775	PRSS11	-0.728896	8.24174	0.00030016
M60255	NM_002778	PSAP	-2.08589	8.45575	1.17024e-11
M60255	NM_002778	PSAP	-1.33955	10.9642	1.35586e-07
BC029836	NM_006814	PSMF1	-1.00027	7.69163	3.3226e-05
L22647	NM_000955	PTGER1	-0.972796	8.94128	0.00028188
AF238381	NM_017432	PTOV1	-0.906179	8.31272	6.057e-05
BC018164	NM_002827	PTPN1	-0.64917	8.55831	0.0063682
X53364	NM_080841	PTPRA	-0.740378	7.27112	0.00074026
X53364	NM_080841	PTPRA	-0.706634	7.09051	0.0035868
Y00815	NM_130440	PTPRF	-1.42116	7.04877	1.1278e-06
X54135	NM_002851	PTPRZ1	-0.716191	8.16616	0.005315
AF050154		PVRL2	-1.36953	9.25497	4.0104e-06
AF050154	NM_002856	PVRL2	-1.36149	8.96642	1.489e-09
AC004263	NM_002859	PXN	-0.667874	10.9243	0.0048826
U97276	NM_002826	QSCN6	-1.69489	9.37892	7.4634e-12
U97276	NM_002826	QSCN6	-1.58974	8.95181	1.23972e-06
AJ245875	NM_030981	RAB1B	-0.911254	10.3804	0.000110046
D85757	NM_004761	RAB2L	-1.13103	8.15136	7.048e-06
BC016471	NM_004283	RAB3D	-0.660851	10.4911	0.0033784
AF267863	NM_002868	RAB5B	-0.965097	9.01626	6.412e-05
AF050175		RAB7	-1.18107	9.62919	2.4996e-06
AF050175	NM_004637	RAB7	-0.706939	10.2636	0.0122518
BC002585	NM_003929	RAB7L1	-0.695375	7.62118	0.0136188
BC014848	NM_004584	RAD9	-0.828736	7.93152	0.0189624
BC018119	NM_002880	RAF1	-0.658021	8.40871	0.0154942
AB033050		RAI17	-1.41571	7.8798	8.1158e-08
BC003665	NM_003979	RAI3	-0.924122	8.48085	0.00128846
AB018288	NM_015024	RANBP16	-0.892669	8.82395	0.0133644
BC003092	NM_005610	RBBP4	-0.731663	9.51791	0.0117238
X72841	NM_002893	RBBP7	-1.79197	10.7064	6.0526e-08
BC001318	NM_005873	RGS19	-0.822217	8.33491	0.0051814
AK098744	NM_015178	RHOBTB2	-0.794116	7.03994	0.0116204
D87451	NM_014868	RNF10	-0.969599	8.28523	2.5652e-05
BC020964	NM_014372	RNF11	-0.625853	9.14548	0.0032958
AL512754	NM_018226	RNPEPL1	-0.854944	8.08389	5.0782e-05
BC001659	NM_006711	RNPS1	-1.31875	9.24893	1.25174e-07
BC001659	NM_006711	RNPS1	-1.15319	7.73956	1.56662e-06
BC001659	NM_006711	RNPS1	-0.769866	7.13004	0.0092412
BC011582	NM_000991	RPL28	-0.988727	13.0962	0.000116212
AL031659	NM_002951	RPN2	-0.633259	11.5053	0.0062308
BC000099	NM_004587	RRBP1	-1.14366	7.70898	6.0514e-05
BC022993	NM_006054	RTN3	-0.874277	9.05274	0.0011258
X52773	NM_002957	RXRA	-1.2219	7.93263	9.389e-07
X52773	NM_002957	RXRA	-1.04892	8.36743	0.004136
BC014354	NM_005620	S100A11	-0.633991	13.5971	0.0065912
U93162	NM_006745	SC4MOL	-1.51978	8.32068	3.6586e-08
U70323	NM_002973	SCA2	-0.944184	7.89862	6.1074e-06
BC010505	NM_005698	SCAMP3	-1.01938	7.43655	0.0077602
BC022087	NM_005505	SCARB1	-0.682504	9.09254	0.00111894
AF320307	NM_005063	SCD	-1.19726	11.1254	0.0025228
BC030805	NM_002999	SDC4	-0.725313	9.5244	0.0031642
U79284	NM_003003	SEC14L1	-1.31876	9.07583	2.2896e-06
AF130464	NM_014822	SEC24D	-1.09334	8.21643	0.015548
AF157516	NM_005065	SEL1L	-0.642213	7.0637	0.003157
BC009084	NM_003944	SELENBP1	-1.0306	9.82606	2.8782e-06
AB051526	NM_017789	SEMA4C	-0.691211	7.862	0.00069586
M26123	NM_000295	SERPINA1	-0.823265	8.12765	0.00433
M26123	NM_000295	SERPINA1	-0.787167	7.25319	0.000152784
J05176	NM_001085	SERPINA3	-2.83463	10.3991	8.286e-16
AL080185	NM_000624	SERPINA5	-1.66352	7.32436	1.49618e-07
L49380	NM_004630	SF1	-0.802765	8.32228	0.000128334
D49708	NM_004593	SFRS10	-0.757976	7.00728	0.00062666
AC004236	NM_005626	SFRS4	-0.951875	8.02361	2.6878e-05
AL021546	NM_003769	SFRS9	-0.925735	11.7682	0.00072154
U63394	NM_000231	SGCG	-1.0736	8.04387	0.00016512
U60110	NM_000199	SGSH	-1.35765	7.27972	5.1374e-09
BC016709	NM_003022	SH3BGRL	-1.5944	10.5071	9.8616e-07
BC030135	NM_031286	SH3BGRL3	-1.1361	10.7535	0.00043556
AF141901	NM_012309	SHANK2	-0.969639	7.60437	0.0092712
AF439152	NM_001046	SLC12A2	-1.76802	8.66588	8.8398e-11
BC015571	NM_002555	SLC22A1L	-0.866964	7.42872	0.00122808
AF078749	NM_021977	SLC22A3	-0.930167	8.52004	0.00079398
BC008061	NM_005984	SLC25A1	-0.63892	8.04954	0.0081432
U14528	NM_000112	SLC26A2	-1.51359	7.92429	0.00021636
AK075377	NM_024330	SLC27A3	-0.964941	8.47532	0.00103266
BC008954	NM_004955	SLC29A1	-0.83026	8.63374	0.00064532
BC028349	NM_020062	SLC2A4RG	-1.18505	10.6627	8.1188e-08
AF247166	NM_030674	SLC38A1	-1.13167	8.62524	0.00133326
M95549	NM_003041	SLC5A2	-0.691096	7.29208	0.020672
BC011777	NM_004252	SLC9A3R1	-0.762501	10.628	0.006168
AF254822	NM_003072	SMARCA4	-0.649802	9.15959	0.0021432
U66618	NM_003077	SMARCD2	-0.792403	9.20928	0.020794
AF231056	NM_018450	SMARCF1	-1.59758	8.22105	3.6642e-07
BC007951	NM_000346	SOX9	-2.43351	7.81847	1.16858e-14
BC004140	NM_003710	SPINT1	-0.945851	7.92178	0.0024418
AF148808	NM_003127	SPTAN1	-0.873177	9.53519	0.0038772
D78129	NM_003129	SQLE	-1.2294	10.9192	6.1966e-05
BC016836	NM_021199	SQRDL	-1.00204	7.65994	6.795e-05
BC016836	NM_021199	SQRDL	-0.673837	7.97188	0.00682
X04000	NM_005417	SRC	-0.778031	10.6748	0.0082314
S66168	NM_004176	SREBF1	-1.41838	9.93173	3.736e-09
BC021995	NM_003133	SRP9	-0.621417	8.62867	0.0080486
BC013583	NM_003139	SRPR	-0.969658	7.89751	0.0047176
AF048977	NM_005839	SRRM1	-1.19364	8.17784	0.0026418
AF048977	NM_005839	SRRM1	-0.927821	7.71661	0.00198218
AB016092	NM_016333	SRRM2	-0.823877	8.44726	0.00185308
BC000274	NM_032627	SSBP4	-0.686937	7.45068	0.0029832
U18670	NM_007315	STAT1	-0.692915	7.1567	0.0035786
BC013958	NM_003714	STC2	-1.4133	7.78658	9.9824e-06
BC013958	NM_003714	STC2	-0.93495	9.57808	9.5254e-06
genbank	refseq	symbol	M	A	P
BC014087	NM_004209	SYNGR3	-0.772859	8.96819	0.0144018
AJ010482		SYNPO2	-1.44096	7.4042	1.68064e-05
AB046817	NM_032943	SYTL2	-0.733153	9.8069	0.00110812
BC014913	NM_080737	SYTL4	-0.958028	7.11501	0.0006425
BC009357	NM_003564	TAGLN2	-0.628439	11.7133	0.0147818
Z97184	NM_172208	TAPBP	-1.96406	9.10673	3.9912e-11
BC018632	NM_001062	TCN1	-1.56873	7.54641	0.0004127
BC006088	NM_006811	TDE1	-0.682416	8.45425	0.002193
BC031481	NM_021943	TEX27	-0.682028	8.30444	0.0071898
M38449	NM_000660	TGFB1	-1.13427	7.7719	0.00019788
A10416	NM_003254	TIMP1	-1.92716	9.94904	1.51338e-12
BC015729	NM_005078	TLE3	-0.775519	7.31263	0.0082296
BC012857		TM7SF2	-2.00575	8.67531	6.3568e-14
BC012857	NM_003273	TM7SF2	-1.35247	8.90475	3.3388e-06
U57059	NM_003810	TNFSF10	-1.40838	7.27904	1.40514e-06
BC037161	NM_006670	TPBG	-0.831484	10.5139	0.00017222
U31657	NM_005762	TRIM28	-0.780343	9.40766	0.00040594
AB020705	NM_015294	TRIM37	-0.882116	9.52197	0.0010446
AB020705	NM_015294	TRIM37	-0.838172	11.5272	0.026794
BC021925	NM_030912	TRIM8	-0.779828	7.52893	0.0086532
AK001533	NM_003496	TRRAP	-0.632158	8.51718	0.0152912
BC005034	NM_003311	TSSC3	-2.15424	10.5327	4.2364e-14
BC005034	NM_003311	TSSC3	-1.88393	10.3265	1.15774e-06
BC001805	NM_006082	TUBA1	-1.3507	7.61644	6.4742e-07
BC001352	NM_001069	TUBB	-0.862905	8.88864	0.000184558
BC001352	NM_001069	TUBB	-0.643537	9.65557	0.0152228
BC000449	NM_021009	UBC	-1.18772	9.07995	0.0057212
AK023028	NM_022442	UBE2V1	-0.873128	9.7599	0.0002503
AK023028		UBE2V1	-0.827657	7.33257	0.0128034
AB014584	NM_006048	UBE4B	-0.746677	9.20591	0.00056298
AF108460	NM_016936	UBN1	-0.784955	7.00981	0.005295
D87684	NM_014607	UBXD2	-0.815662	7.3015	0.00061424
BC011737	NM_003355	UCP2	-1.57097	7.33766	3.3058e-10
BC008392	NM_022803	UCP3	-0.855091	7.07868	0.0008795
BC000484	NM_003366	UQCRC2	-1.04986	8.25956	0.00062548
BC000263	NM_005153	USP10	-0.769317	9.04219	0.0069276
X63546		USP6	-0.667613	7.53244	0.0052006
S87218	NM_014000	VCL	-0.680074	8.52215	0.018725
Z70768	NM_007126	VCP	-0.753555	8.63208	0.0143292
AC005200	NM_003374	VDAC1	-0.660002	9.52083	0.0097426
S75651		VDAC4	-0.919022	8.97706	0.00117778
AY047581	NM_003376	VEGF	-0.711407	9.06207	0.00033178
BC008818	NM_003377	VEGFB	-1.37569	8.17496	2.4218e-05
AC004876	NM_003378	VGF	-2.84029	10.154	2.5328e-15
BC010616	NM_012478	WBP2	-0.617516	8.65192	0.0022074
AF412030	NM_148913	WBSCR21	-0.682373	8.17717	0.015895
AL050108	NM_017491	WDR1	-0.902932	7.14174	0.0051862
AL133589	NM_018031	WDR6	-0.606567	8.48859	0.0028272
AF330259	NM_080733	WFDC2	-0.806968	11.5202	0.004592
AB076383	NM_005080	XBP1	-1.41232	13.4465	8.2554e-07
L07955	NM_003406	YWHAZ	-1.05829	11.1617	0.006153
AK000286	NM_017740	ZDHHC7	-1.2677	7.0621	6.4626e-07
BC018340	NM_004926	ZFP36L1	-1.52909	8.63618	3.4986e-06
BC005010	NM_006887	ZFP36L2	-1.81859	8.84556	5.0992e-12
	NM_153813	ZFPM1	-0.745843	10.323	0.0113506
AF193855	NM_007129	ZIC2	-1.21383	7.03128	1.10072e-07
BC008023	NM_003457	ZNF207	-0.621942	8.5629	0.00165906
BC027707	NM_006007	ZNF216	-1.1817	8.03524	2.059e-06
AL157838	NM_006526	ZNF217	-1.922	9.97369	1.48822e-10
AL157838	NM_006526	ZNF217	-1.19906	7.63292	4.0312e-07
BC007070	NM_145310	ZNF258	-1.04827	9.79952	0.000195342
X78932		ZNF273	-1.28517	9.1577	3.5372e-05
AJ276316	NM_020657	ZNF304	-0.620307	7.94327	0.0081356
