# Supplementary material for: An integrated genomic approach identifies that the PI3K/AKT/FOXO pathway is involved in breast cancer tumor initiation
Source: Oncotarget. 2015 Nov 22;7(3):2596–610. doi: 10.18632/oncotarget.6354 (PMC4823058; doi:10.18632/oncotarget.6354)
Supplement: Supplementary file 4 [file oncotarget-07-2596-s004.xlsx]

## Sheet: Notchdown
M	A	P	primaryAccession	description	refseq	genbank	symbol
2.15436	7.00794	0.00023876	H300019559	ALPHA-2-MACROGLOBULIN PRECURSOR (ALPHA-2-M)	NM_000014	X68729	A2M
1.54679	8.55287	1.95784e-11	H200004487	DICKKOPF RELATED PROTEIN-1 PRECURSOR (DKK-1) (DICKKOPF-1) (HDKK-1) (SK)	NM_012242	BC001539	DKK1
1.25282	11.7495	1.07452e-05	H300021257	COLLAGEN ALPHA 1(III) CHAIN PRECURSOR	NM_000090	M55603	COL3A1
1.21992	9.14653	9.7404e-08	H200016719	AMPHIREGULIN PRECURSOR (AR) (COLORECTUM CELL-DERIVED GROWTH FACTOR) (CRDGF)	NM_001657	BC009799	AREG
1.07961	10.8527	0.000116208	H200019931	CATHEPSIN D PRECURSOR (EC 3.4.23.5)	NM_001909	S52557	CTSD
1.05079	7.2596	7.792e-05	H200015253	RAS-RELATED PROTEIN RAB-31 (RAB-22B)	NM_006868	AF234995	RAB31
1.04177	8.66644	9.4738e-05	H200003829	UDP-GLUCOSE 6-DEHYDROGENASE (EC 1.1.1.22) (UDP-GLC DEHYDROGENASE) (UDP-GLCDH) (UDPGDH)	NM_003359	AF049126	UGDH
1.03984	8.21211	0.0177812	H200011477	CALRETININ (CR) (29 KDA CALBINDIN)	NM_007087	X56668	CALB2
1.00997	9.36676	0.00040656	H200008006	SEMAPHORIN 3C PRECURSOR (SEMAPHORIN E) (SEMA E)	NM_006379	AB000220	SEMA3C
0.908771	7.90262	0.00044338	H300013948	UDP-GLUCOSE 6-DEHYDROGENASE (EC 1.1.1.22) (UDP-GLC DEHYDROGENASE) (UDP-GLCDH) (UDPGDH)	NM_003359	AF049126	UGDH
0.906923	9.26741	0.0034484	H200002374	SH3 DOMAIN-BINDING GLUTAMIC ACID-RICH-LIKE PROTEIN	NM_003022	BC016709	SH3BGRL
0.890154	9.50418	0.00198342	H300008089	ZINC FINGER PROTEIN 354B	NM_058230	AK057737	ZNF354B
0.889388	9.01071	0.002291	H200006698	BCL2/ADENOVIRUS E1B 19-KDA PROTEIN-INTERACTING PROTEIN 3	NM_004052	BC009342	BNIP3
0.868881	6.92957	0.00069506	H300007499	HRAS-LIKE SUPPRESSOR 3 (H-REV 107 PROTEIN HOMOLOG) (HREV107-3)	NM_007069	BC001387	HRASLS3
0.837402	9.35391	0.00081336	H300002193	BUTYRATE RESPONSE FACTOR 2 (TIS11D PROTEIN) (EGF-RESPONSE FACTOR 2) (ERF-2)	NM_006887	BC005010	ZFP36L2
0.836063	6.77086	0.0107838	H300019181	DEHYDROGENASE/REDUCTASE SDR FAMILY MEMBER 2 (HEP27 PROTEIN) (PROTEIN D)	NM_005794	BC007339	DHRS2
0.814977	7.0423	0.00088178	H200006031	CAMP-DEPENDENT PROTEIN KINASE INHIBITOR, ALPHA FORM (PKI-ALPHA) (CAMP- DEPENDENT PROTEIN KINASE INHIBITOR, MUSCLE/BRAIN ISOFORM)	NM_006823	AF234641	PKIA
0.797663	10.1169	0.0051866	H200007916	BONE MORPHOGENETIC PROTEIN 7 PRECURSOR (BMP-7) (OSTEOGENIC PROTEIN 1) (OP-1)	NM_001719	BC004248	BMP7
0.717116	6.88223	0.0043096	H300021924	SKELETAL MUSCLE LIM-PROTEIN 1 (SLIM 1) (SLIM) (FOUR AND A HALF LIM DOMAINS PROTEIN 1) (FHL-1)	NM_001449	AF220153	FHL1
0.711745	7.90439	0.00040544	H300000172	STROMAL CELL-DERIVED FACTOR 1 PRECURSOR (SDF-1) (CXCL12) (PRE-B CELL GROWTH STIMULATING FACTOR) (PBSF) (HIRH)	NM_000609	U19495	CXCL12
0.700888	9.07558	0.00087424	H300004783	INTESTINAL TREFOIL FACTOR PRECURSOR (TREFOIL FACTOR 3) (HP1.B)	NM_003226	L08044	TFF3
0.695745	8.85471	0.0079272	H200006107	GLUCOCORTICOID-INDUCED LEUCINE ZIPPER PROTEIN (DELTA SLEEP-INDUCING PEPTIDE IMMUNOREACTOR) (DSIP-IMMUNOREACTIVE PEPTIDE) (DIP PROTEIN) (HDIP) (TSC-22-LIKE PROTEIN) (TSC-22R)	NM_004089	AK092645	DSIPI
0.69323	7.10719	0.0027552	H300022279	UDP-GLUCURONOSYLTRANSFERASE 1-1 PRECURSOR, MICROSOMAL (EC 2.4.1.17) (UDPGT) (UGT-1A) (UGT1*1) (UGT1-01) (UGT1.1) (UGT1A1) (BILIRUBIN SPECIFIC ISOZYME 1) (UGT1A) (HUG-BR1)	NM_007120	M57951	UGT2B
0.670757	8.79903	0.0075912	H200001892	CD166 ANTIGEN PRECURSOR (ACTIVATED LEUKOCYTE-CELL ADHESION MOLECULE) (ALCAM)	NM_001627	Y10183	ALCAM
0.62448	7.11095	0.0043104	H300010220	DNA-BINDING PROTEIN INHIBITOR ID-2	NM_002166	M97796	ID2
0.621272	6.90035	0.0066658	H300008710	MYOPODIN PROTEIN (FRAGMENT)		AJ010482	SYNPO2
0.606531	7.4309	0.0091714	H200002418	FORKHEAD BOX PROTEIN O3A (FORKHEAD IN RHABDOMYOSARCOMA-LIKE 1) (AF6Q21 PROTEIN)	NM_001455	AJ001590	FOXO3A
0.595067	7.15835	0.0106424	H200007142	MYELOID LEUKEMIA FACTOR 1 (MYELODYSPLASIA-MYELOID LEUKEMIA FACTOR 1)	NM_022443	AK096889	MLF1
0.580438	6.84291	0.0061278	H200001188	PHOSPHATIDYLINOSITOL 3-KINASE REGULATORY ALPHA SUBUNIT (PI3-KINASE P85-ALPHA SUBUNIT) (PTDINS-3-KINASE P85-ALPHA) (PI3K)		BC030815	PIK3R1
0.579254	6.94823	0.0138046	H300018971	FORKHEAD BOX PROTEIN O3A (FORKHEAD IN RHABDOMYOSARCOMA-LIKE 1) (AF6Q21 PROTEIN)	NM_001455	AJ001590	FOXO3A
0.576724	9.01849	0.0061708	H200001111	METALLOPROTEINASE INHIBITOR 1 PRECURSOR (TIMP-1) (ERYTHROID POTENTIATING ACTIVITY) (EPA) (TISSUE INHIBITOR OF METALLOPROTEINASES) (FIBROBLAST COLLAGENASE INHIBITOR) (COLLAGENASE INHIBITOR)	NM_003254	A10416	TIMP1
0.553828	7.80044	0.025202	H200013566	NITRILASE 1	NM_005600	AF069987	NIT1
0.54405	8.51848	0.0065474	H300021621	PEPSIN A PRECURSOR (EC 3.4.23.1)	NM_014224	M26031	PGA5
0.544041	6.65872	0.0104598	H200013917	PROTEIN TYROSINE PHOSPHATASE, NON-RECEPTOR TYPE 3 (EC 3.1.3.48) (PROTEIN-TYROSINE PHOSPHATASE H1) (PTP-H1)	NM_002829	S76309	PTPN3
0.543211	8.14405	0.0166524	H300020029	TRANSMEMBRANE PROSTATE ANDROGEN-INDUCED PROTEIN (SOLID TUMOR- ASSOCIATED 1 PROTEIN)	NM_020182	BC015918	TMEPAI
0.528119	7.7341	0.009465	H300019949	CYCLIN G2	NM_004354	BC032518	CCNG2
0.51435	9.76239	0.0089276	H300003702	PDZ DOMAIN CONTAINING 1	NM_002614	BC006496	PDZK1
0.512528	7.34785	0.0189546	H300013912	FORKHEAD BOX PROTEIN P1 (HSPC215)	NM_032682	AF151049	FOXP1
0.510651	7.76328	0.0119214	H300014163	OLFACTOMEDIN RELATED ER LOCALIZED PROTEIN, ISOFORM 1; NEUROBLASTOMA PROTEIN; OLFACTOMEDIN RELATED ER LOCALIZED PROTEIN; PANCORTIN 1	NM_006334		OLFM1

## Sheet: NOtchdown2
M	A	P	refseq	genbank	symbol
2.15436	7.00794	0.00023876	NM_000014	X68729	A2M
1.54679	8.55287	1.95784e-11	NM_012242	BC001539	DKK1
1.25282	11.7495	1.07452e-05	NM_000090	M55603	COL3A1
1.21992	9.14653	9.7404e-08	NM_001657	BC009799	AREG
1.07961	10.8527	0.000116208	NM_001909	S52557	CTSD
1.05079	7.2596	7.792e-05	NM_006868	AF234995	RAB31
1.04177	8.66644	9.4738e-05	NM_003359	AF049126	UGDH
1.03984	8.21211	0.0177812	NM_007087	X56668	CALB2
1.00997	9.36676	0.00040656	NM_006379	AB000220	SEMA3C
0.908771	7.90262	0.00044338	NM_003359	AF049126	UGDH
0.906923	9.26741	0.0034484	NM_003022	BC016709	SH3BGRL
0.890154	9.50418	0.00198342	NM_058230	AK057737	ZNF354B
0.889388	9.01071	0.002291	NM_004052	BC009342	BNIP3
0.868881	6.92957	0.00069506	NM_007069	BC001387	HRASLS3
0.837402	9.35391	0.00081336	NM_006887	BC005010	ZFP36L2
0.836063	6.77086	0.0107838	NM_005794	BC007339	DHRS2
0.814977	7.0423	0.00088178	NM_006823	AF234641	PKIA
0.797663	10.1169	0.0051866	NM_001719	BC004248	BMP7
0.717116	6.88223	0.0043096	NM_001449	AF220153	FHL1
0.711745	7.90439	0.00040544	NM_000609	U19495	CXCL12
0.700888	9.07558	0.00087424	NM_003226	L08044	TFF3
0.695745	8.85471	0.0079272	NM_004089	AK092645	DSIPI
0.69323	7.10719	0.0027552	NM_007120	M57951	UGT2B
0.670757	8.79903	0.0075912	NM_001627	Y10183	ALCAM
0.62448	7.11095	0.0043104	NM_002166	M97796	ID2
0.621272	6.90035	0.0066658		AJ010482	SYNPO2
0.606531	7.4309	0.0091714	NM_001455	AJ001590	FOXO3A
0.595067	7.15835	0.0106424	NM_022443	AK096889	MLF1
0.580438	6.84291	0.0061278		BC030815	PIK3R1
0.579254	6.94823	0.0138046	NM_001455	AJ001590	FOXO3A
0.576724	9.01849	0.0061708	NM_003254	A10416	TIMP1
0.553828	7.80044	0.025202	NM_005600	AF069987	NIT1
0.54405	8.51848	0.0065474	NM_014224	M26031	PGA5
0.544041	6.65872	0.0104598	NM_002829	S76309	PTPN3
0.543211	8.14405	0.0166524	NM_020182	BC015918	TMEPAI
0.528119	7.7341	0.009465	NM_004354	BC032518	CCNG2
0.51435	9.76239	0.0089276	NM_002614	BC006496	PDZK1
0.512528	7.34785	0.0189546	NM_032682	AF151049	FOXP1
0.510651	7.76328	0.0119214	NM_006334		OLFM1
