# Supplementary material for: An integrated genomic approach identifies that the PI3K/AKT/FOXO pathway is involved in breast cancer tumor initiation
Source: Oncotarget. 2015 Nov 22;7(3):2596–610. doi: 10.18632/oncotarget.6354 (PMC4823058; doi:10.18632/oncotarget.6354)
Supplement: Supplementary file 5 [file oncotarget-07-2596-s005.xlsx]

## Sheet: UpOl2
	MCF10A: Foxo3A-oligo2(F3) vs PRS-GFP(F6)			MCF10A: Foxo3A-oligo4(F5) vs PRS-GFP(F6)
symbol	M	A	P	M	A	P	ReporterID	description	refseq
SLC25A1	1.38324	7.91866	5.927e-09	1.60844	7.65305	2.2908e-08	304404	TRICARBOXYLATE TRANSPORT PROTEIN, MITOCHONDRIAL PRECURSOR (CITRATE TRANSPORT PROTEIN) (CTP) (TRICARBOXYLATE CARRIER PROTEIN)	NM_005984
KLK7	0.539823	7.89268	0.049982	1.07441	8.16572	0.0021126	324272	KALLIKREIN 7 PRECURSOR (EC 3.4.21.-) (STRATUM CORNEUM CHYMOTRYPTIC ENZYME) (HSCCE)	NM_139277
TACSTD1	0.899558	9.39647	7.2318e-05	1.03519	9.60647	0.00018183	309412	TUMOR-ASSOCIATED CALCIUM SIGNAL TRANSDUCER 1 PRECURSOR (MAJOR GASTROINTESTINAL TUMOR-ASSOCIATED PROTEIN GA733-2) (EPITHELIAL CELL SURFACE ANTIGEN) (EPITHELIAL GLYCOPROTEIN) (EGP) (ADENOCARCINOMA- ASSOCIATED ANTIGEN) (KSA) (KS 1/4 ANTIGEN) (CELL SURFA	NM_002354
PKM2	0.862687	9.89868	0.00078816	0.9138	10.0918	0.00195886	302011	PYRUVATE KINASE, M1 ISOZYME (EC 2.7.1.40) (PYRUVATE KINASE MUSCLE ISOZYME) (CYTOSOLIC THYROID HORMONE-BINDING PROTEIN) (CTHBP) (THBP1)	NM_002654
PEG10	0.593412	8.07023	0.020724	0.785516	7.69338	0.08661	316821	PATERNALLY EXPRESSED 10	NM_015068
SLC25A1	1.0483	10.8111	4.6304e-06	0.729226	11.5378	0.012146	304403	TRICARBOXYLATE TRANSPORT PROTEIN, MITOCHONDRIAL PRECURSOR (CITRATE TRANSPORT PROTEIN) (CTP) (TRICARBOXYLATE CARRIER PROTEIN)	NM_005984
MGP	1.17588	7.12497	0.027278	0.661183	6.78602	0.00142674	307392	MATRIX GLA-PROTEIN PRECURSOR (MGP)	NM_000900
LY6E	0.675299	10.6684	0.0023002	0.498082	10.5204	0.020754	320287	LYMPHOCYTE ANTIGEN LY-6E PRECURSOR (RETINOIC ACID-INDUCED GENE E PROTEIN) (RIG-E) (THYMIC SHARED ANTIGEN-1) (TSA-1) (STEM CELL ANTIGEN 2) (SCA-2)	NM_002346
ANLN	0.611974	7.78898	0.003451	0.464036	7.49536	0.083802	300588	ANILLIN, ACTIN BINDING PROTEIN (SCRAPS HOMOLOG, DROSOPHILA); ANILLIN (DROSOPHILA SCRAPS HOMOLOG), ACTIN BINDING PROTEIN	NM_018685
ELF3	1.10101	8.59151	0.000174396	0.455593	8.22566	0.028574	321198	E74-LIKE FACTOR 3 (ETS DOMAIN TRANSCRIPTION FACTOR, EPITHELIAL-SPECIFIC ); E74-LIKE FACTOR 3 (ETS DOMAIN TRANSCRIPTION FACTOR); ETS DOMAIN TRANSCRIPTION FACTOR, SERINE BOX (EPITHELIAL-SPECIFIC); E74-LIKE FACTOR 3 (ETS DOMAIN TRANSCRIPTION FACTOR, SER	NM_004433
ID2	0.940435	7.90752	0.00020592	0.435331	7.89181	0.05835	308524	DNA-BINDING PROTEIN INHIBITOR ID-2	NM_002166
ELF3	0.669734	10.5652	0.004918	0.419101	10.2148	0.130564	321197	E74-LIKE FACTOR 3 (ETS DOMAIN TRANSCRIPTION FACTOR, EPITHELIAL-SPECIFIC ); E74-LIKE FACTOR 3 (ETS DOMAIN TRANSCRIPTION FACTOR); ETS DOMAIN TRANSCRIPTION FACTOR, SERINE BOX (EPITHELIAL-SPECIFIC); E74-LIKE FACTOR 3 (ETS DOMAIN TRANSCRIPTION FACTOR, SER	NM_004433
ARL6IP	0.595129	11.6557	0.037888	0.404503	11.3313	0.036522	325064	ARL-6 INTERACTING PROTEIN-1 (AIP-1)	NM_015161
CDC23	0.87598	8.6509	0.00057222	0.38465	8.24717	0.41684	304031	CELL DIVISION CYCLE PROTEIN 23; ANAPHASE-PROMOTING COMPLEX SUBUNIT 8	NM_004661
CHN1	0.56015	9.26189	0.0137194	0.373463	9.08623	0.164872	311435	N-CHIMAERIN (NC) (N-CHIMERIN) (ALPHA CHIMERIN) (A-CHIMAERIN)	NM_001822
PSME1	0.966198	9.14301	9.2818e-06	0.351404	8.62309	0.171052	303898	PROTEASOME ACTIVATOR COMPLEX SUBUNIT 1 (PROTEASOME ACTIVATOR 28-ALPHA SUBUNIT) (PA28ALPHA) (PA28A) (ACTIVATOR OF MULTICATALYTIC PROTEASE SUBUNIT 1) (11S REGULATOR COMPLEX ALPHA SUBUNIT) (REG-ALPHA) (INTERFERON GAMMA UP-REGULATED I-5111 PROTEIN) (IGUP	NM_006263
GATA3	0.791002	8.32432	0.042008	0.341706	7.80162	0.156724	306572	TRANS-ACTING T-CELL SPECIFIC TRANSCRIPTION FACTOR GATA-3	NM_002051
CALM3	0.506316	9.17771	0.049862	0.277171	8.71222	0.182536	319973	CALMODULIN 3 (PHOSPHORYLASE KINASE, DELTA); CALMODULIN-3	NM_005184
MICA	0.921307	7.56652	0.00131394	0.273571	8.22939	0.45716	326805	MHC CLASS I CHAIN-RELATED GENE A PROTEIN	NM_000247
PPP1CB	0.636466	10.4688	0.042122	0.261564	10.6441	0.35246	321449	SERINE/THREONINE PROTEIN PHOSPHATASE PP1-BETA CATALYTIC SUBUNIT (EC 3.1.3.16) (PP-1B)	NM_002709
PCBD	0.55949	9.55524	0.040708	0.232917	9.14582	0.38658	322757	PTERIN-4-ALPHA-CARBINOLAMINE DEHYDRATASE (EC 4.2.1.96) (PHS) (4-ALPHA- HYDROXY-TETRAHYDROPTERIN DEHYDRATASE) (PHENYLALANINE HYDROXYLASE- STIMULATING PROTEIN) (PTERIN CARBINOLAMINE DEHYDRATASE) (PCD) (DIMERIZATION COFACTOR OF HEPATOCYTE NUCLEAR FACTOR	NM_000281
STOM	0.545536	10.1598	0.0101278	0.209278	9.69998	0.33874	317182	ERYTHROCYTE BAND 7 INTEGRAL MEMBRANE PROTEIN (STOMATIN) (PROTEIN 7.2B)	NM_004099
ALPP	0.85031	9.16245	0.00204	0.177046	8.28836	0.41326	321113	ALKALINE PHOSPHATASE, PLACENTAL TYPE 1 PRECURSOR (EC 3.1.3.1) (PLAP-1)	NM_001632
CORO1C	0.637832	7.25342	0.027118	0.159815	7.3393	0.57928	307285	CORONIN 1C (CORONIN 3) (HCRNN4)	NM_014325
MLH1	0.519453	8.98788	0.037108	0.135047	8.61971	0.6163	302656	DNA MISMATCH REPAIR PROTEIN MLH1 (MUTL PROTEIN HOMOLOG 1)	NM_000249
DCK	0.56573	8.44434	0.0103862	0.119686	8.70475	0.58556	318975	DEOXYCYTIDINE KINASE (EC 2.7.1.74) (DCK)	NM_000788
ACAT1	0.663193	8.35987	0.044166	0.10682	8.37996	0.69178	302572	ACETYL-COA ACETYLTRANSFERASE, MITOCHONDRIAL PRECURSOR (EC 2.3.1.9) (ACETOACETYL-COA THIOLASE) (T2)	NM_000019
EGR1	0.701896	8.81281	0.0097326	0.105794	8.1944	0.7214	309631	EARLY GROWTH RESPONSE PROTEIN 1 (EGR-1) (KROX-24 PROTEIN) (ZIF268) (NERVE GROWTH FACTOR-INDUCED PROTEIN A) (NGFI-A) (TRANSCRIPTION FACTOR ETR103) (ZINC FINGER PROTEIN 225) (AT225)	NM_001964
TNFSF7	0.503562	9.20616	0.0116108	0.0847798	9.29172	0.73358	310776	TUMOR NECROSIS FACTOR LIGAND SUPERFAMILY MEMBER 7 (CD27 LIGAND) (CD27- L) (CD70 ANTIGEN)	NM_001252
USP5	0.536883	7.8575	0.0130382	0.0773461	7.96555	0.72326	307455	UBIQUITIN CARBOXYL-TERMINAL HYDROLASE 5 (EC 3.1.2.15) (UBIQUITIN THIOLESTERASE 5) (UBIQUITIN-SPECIFIC PROCESSING PROTEASE 5) (DEUBIQUITINATING ENZYME 5) (ISOPEPTIDASE T)	NM_003481
PPP2R5E	1.52792	7.10166	0.039928	0.0749443	7.42701	0.71824	318450	SERINE/THREONINE PROTEIN PHOSPHATASE 2A, 56 KDA REGULATORY SUBUNIT, EPSILON ISOFORM (PP2A, B SUBUNIT, B' EPSILON ISOFORM) (PP2A, B SUBUNIT, B56 EPSILON ISOFORM) (PP2A, B SUBUNIT, PR61 EPSILON ISOFORM) (PP2A, B SUBUNIT, R5 EPSILON ISOFORM)	NM_006246
PMS2L5	0.544796	8.69036	0.0147804	0.0686856	7.89783	0.80068	310272	SIMILAR TO POSTMEIOTIC SEGREGATION INCREASED 2-LIKE 5 (H. SAPIENS)
ZNF225	0.69603	8.56787	0.0144254	0.0618904	8.71328	0.8289	319952	ZINC FINGER PROTEIN 225	NM_013362
PDCL	0.543006	7.24023	0.022816	0.0493369	7.01953	0.88706	313923	PHOSDUCIN-LIKE PROTEIN (PHLP)	NM_005388
CACNA1C	0.605058	7.96501	0.008456	0.0472953	7.56467	0.85644	317768	VOLTAGE-DEPENDENT L-TYPE CALCIUM CHANNEL ALPHA-1C SUBUNIT (CALCIUM CHANNEL, L TYPE, ALPHA-1 POLYPEPTIDE, ISOFORM 1, CARDIAC MUSCLE)	NM_000719
GTF2H4	0.577766	7.53876	0.047478	0.0218654	7.57757	0.917	314097	TFIIH BASAL TRANSCRIPTION FACTOR COMPLEX P52 SUBUNIT (BASIC TRANSCRIPTION FACTOR 52 KDA SUBUNIT) (BTF2-P52) (GENERAL TRANSCRIPTION FACTOR IIH POLYPEPTIDE 4)	NM_001517
CRYBA2	0.65392	7.94271	0.025862	0.00399117	7.48842	0.98592	321238	BETA CRYSTALLIN A2 (BETA-A2-CRYSTALLIN)	NM_057094

## Sheet: Upol2paper
	FOXO3Aoligo2-PRSGFP			FOXO3Aoligo4-PRSGFP
symbol	M	A	P	M	A	P	refseq
SLC25A1	1.38324	7.91866	5.927e-09	1.60844	7.65305	2.2908e-08	NM_005984
KLK7	0.539823	7.89268	0.049982	1.07441	8.16572	0.0021126	NM_139277
TACSTD1	0.899558	9.39647	7.2318e-05	1.03519	9.60647	0.00018183	NM_002354
PKM2	0.862687	9.89868	0.00078816	0.9138	10.0918	0.00195886	NM_002654
PEG10	0.593412	8.07023	0.020724	0.785516	7.69338	0.08661	NM_015068
SLC25A1	1.0483	10.8111	4.6304e-06	0.729226	11.5378	0.012146	NM_005984
MGP	1.17588	7.12497	0.027278	0.661183	6.78602	0.00142674	NM_000900
LY6E	0.675299	10.6684	0.0023002	0.498082	10.5204	0.020754	NM_002346
ANLN	0.611974	7.78898	0.003451	0.464036	7.49536	0.083802	NM_018685
ELF3	1.10101	8.59151	0.000174396	0.455593	8.22566	0.028574	NM_004433
ID2	0.940435	7.90752	0.00020592	0.435331	7.89181	0.05835	NM_002166
ELF3	0.669734	10.5652	0.004918	0.419101	10.2148	0.130564	NM_004433
ARL6IP	0.595129	11.6557	0.037888	0.404503	11.3313	0.036522	NM_015161
CDC23	0.87598	8.6509	0.00057222	0.38465	8.24717	0.41684	NM_004661
CHN1	0.56015	9.26189	0.0137194	0.373463	9.08623	0.164872	NM_001822
PSME1	0.966198	9.14301	9.2818e-06	0.351404	8.62309	0.171052	NM_006263
GATA3	0.791002	8.32432	0.042008	0.341706	7.80162	0.156724	NM_002051
CALM3	0.506316	9.17771	0.049862	0.277171	8.71222	0.182536	NM_005184
MICA	0.921307	7.56652	0.00131394	0.273571	8.22939	0.45716	NM_000247
PPP1CB	0.636466	10.4688	0.042122	0.261564	10.6441	0.35246	NM_002709
PCBD	0.55949	9.55524	0.040708	0.232917	9.14582	0.38658	NM_000281
STOM	0.545536	10.1598	0.0101278	0.209278	9.69998	0.33874	NM_004099
ALPP	0.85031	9.16245	0.00204	0.177046	8.28836	0.41326	NM_001632
CORO1C	0.637832	7.25342	0.027118	0.159815	7.3393	0.57928	NM_014325
MLH1	0.519453	8.98788	0.037108	0.135047	8.61971	0.6163	NM_000249
DCK	0.56573	8.44434	0.0103862	0.119686	8.70475	0.58556	NM_000788
ACAT1	0.663193	8.35987	0.044166	0.10682	8.37996	0.69178	NM_000019
EGR1	0.701896	8.81281	0.0097326	0.105794	8.1944	0.7214	NM_001964
TNFSF7	0.503562	9.20616	0.0116108	0.0847798	9.29172	0.73358	NM_001252
USP5	0.536883	7.8575	0.0130382	0.0773461	7.96555	0.72326	NM_003481
PPP2R5E	1.52792	7.10166	0.039928	0.0749443	7.42701	0.71824	NM_006246
PMS2L5	0.544796	8.69036	0.0147804	0.0686856	7.89783	0.80068
ZNF225	0.69603	8.56787	0.0144254	0.0618904	8.71328	0.8289	NM_013362
PDCL	0.543006	7.24023	0.022816	0.0493369	7.01953	0.88706	NM_005388
CACNA1C	0.605058	7.96501	0.008456	0.0472953	7.56467	0.85644	NM_000719
GTF2H4	0.577766	7.53876	0.047478	0.0218654	7.57757	0.917	NM_001517
CRYBA2	0.65392	7.94271	0.025862	0.00399117	7.48842	0.98592	NM_057094
