# Supplementary material for: An integrated genomic approach identifies that the PI3K/AKT/FOXO pathway is involved in breast cancer tumor initiation
Source: Oncotarget. 2015 Nov 22;7(3):2596–610. doi: 10.18632/oncotarget.6354 (PMC4823058; doi:10.18632/oncotarget.6354)
Supplement: Supplementary file 6 [file oncotarget-07-2596-s006.xlsx]

## Sheet: DownOL2
symbol	M	A	P	M	A	P	ReporterID	description	refseq
VIM	-2.92442	8.53694	4.2422e-15	-3.10104	8.69351	1.95032e-20	300919	VIMENTIN	NM_003380
DCN	-2.6395	7.95247	6.7384e-09	-2.61276	7.99643	8.5724e-15	300599	DECORIN PRECURSOR (BONE PROTEOGLYCAN II) (PG-S2) (PG40)	NM_133506
NDRG1	-1.62342	8.11053	5.93e-07	-1.80583	7.28908	1.67726e-12	305701	NDRG1 PROTEIN (N-MYC DOWNSTREAM REGULATED GENE 1 PROTEIN) (DIFFERENTIATION-RELATED GENE 1 PROTEIN) (DRG1) (REDUCING AGENTS AND TUNICAMYCIN-RESPONSIVE PROTEIN) (RTP) (NICKEL-SPECIFIC INDUCTION PROTEIN CAP43) (RIT42)	NM_006096
SPRR1B	-3.5828	8.5452	6.5116e-11	-1.47098	9.18268	1.82468e-10	324496	CORNIFIN B (SMALL PROLINE-RICH PROTEIN IB) (SPR-IB) (14.9 KDA PANCORNULIN)	NM_003125
SERPINE1	-2.72866	8.99664	2.8414e-10	-1.64409	9.56645	1.1708e-09	306349	PLASMINOGEN ACTIVATOR INHIBITOR-1 PRECURSOR (PAI-1) (ENDOTHELIAL PLASMINOGEN ACTIVATOR INHIBITOR) (PAI)	NM_000602
KRT14	-1.14366	13.8026	0.00031024	-1.58621	12.813	5.7534e-09	325485	KERATIN, TYPE I CYTOSKELETAL 14 (CYTOKERATIN 14) (K14) (CK 14)	NM_000526
FOXO3A	-0.799555	8.31558	0.0054514	-1.67431	7.91964	5.3122e-08	309150	FORKHEAD BOX PROTEIN O3A (FORKHEAD IN RHABDOMYOSARCOMA-LIKE 1) (AF6Q21 PROTEIN)	NM_001455
EDG3	-0.840917	9.22379	0.002749	-1.43651	8.45899	8.6672e-08	329664	LYSOSPHINGOLIPID RECEPTOR (EDG-3)	NM_005226
KRT14	-1.29274	13.3102	4.5354e-06	-1.6603	12.7392	3.741e-07	325486	KERATIN, TYPE I CYTOSKELETAL 14 (CYTOKERATIN 14) (K14) (CK 14)	NM_000526
ANGPTL4	-2.01538	8.42947	3.2314e-07	-2.03701	8.33244	4.444e-07	323546	ANGIOPOIETIN-RELATED PROTEIN 4 PRECURSOR (ANGIOPOIETIN-LIKE 4) (HEPATIC FIBRINOGEN/ANGIOPOIETIN-RELATED PROTEIN) (HFARP) (ANGIOPOIETIN-LIKE PROTEIN PP1158)	NM_139314
ANGPTL4	-1.1685	8.58042	1.34738e-05	-1.10896	8.12361	4.8516e-07	329641	ANGIOPOIETIN-RELATED PROTEIN 4 PRECURSOR (ANGIOPOIETIN-LIKE 4) (HEPATIC FIBRINOGEN/ANGIOPOIETIN-RELATED PROTEIN) (HFARP) (ANGIOPOIETIN-LIKE PROTEIN PP1158)	NM_139314
ALOX15B	-1.15607	8.52218	0.0012336	-1.42469	8.44122	4.083e-06	324816	ARACHIDONATE 15-LIPOXYGENASE, TYPE II (EC 1.13.11.33) (15-LOX) (15-LIPOXYGENASE 2)	NM_001141
AKR1C2	-0.894695	11.3279	5.901e-05	-1.14185	11.319	4.5892e-06	317913	ALDO-KETO REDUCTASE FAMILY 1 MEMBER C2 (EC 1.1.1.-) (TRANS-1,2- DIHYDROBENZENE-1,2-DIOL DEHYDROGENASE) (EC 1.3.1.20) (CHLORDECONE REDUCTASE HOMOLOG HAKRD) (DIHYDRODIOL DEHYDROGENASE/BILE ACID-BINDING PROTEIN) (DD/BABP) (DIHYDRODIOL DEHYDROGENASE 2) (	NM_001354
IGFBP6	-0.912406	9.63411	3.373e-05	-0.949867	8.99905	8.8104e-06	323552	INSULIN-LIKE GROWTH FACTOR BINDING PROTEIN 6 PRECURSOR (IGFBP-6) (IBP-6) (IGF-BINDING PROTEIN 6)	NM_002178
VIM	-2.63665	7.28713	1.99462e-07	-1.92925	7.60823	2.232e-05	300918	VIMENTIN	NM_003380
IGFBP3	-0.641156	9.4394	0.0032246	-0.87016	9.50754	4.0392e-05	316797	INSULIN-LIKE GROWTH FACTOR BINDING PROTEIN 3 PRECURSOR (IGFBP-3) (IBP-3) (IGF-BINDING PROTEIN 3)	NM_000598
CTGF	-1.18676	8.10618	2.3896e-05	-1.03913	7.59399	5.0078e-05	309133	CONNECTIVE TISSUE GROWTH FACTOR PRECURSOR (HYPERTROPHIC CHONDROCYTE- SPECIFIC PROTEIN 24)	NM_001901
ITGA5	-1.13487	10.4179	6.8018e-07	-1.38339	10.6788	5.1368e-05	320434	INTEGRIN ALPHA-5 PRECURSOR (FIBRONECTIN RECEPTOR ALPHA SUBUNIT) (INTEGRIN ALPHA-F) (VLA-5) (CD49E)	NM_002205
LOX	-1.65098	7.3331	1.03772e-08	-1.40155	7.19283	6.0072e-05	307889	PROTEIN-LYSINE 6-OXIDASE PRECURSOR (EC 1.4.3.13) (LYSYL OXIDASE)	NM_002317
KRT16	-1.14459	12.1117	0.0027564	-1.04059	11.8709	0.000119672	325462	KERATIN, TYPE I CYTOSKELETAL 16 (CYTOKERATIN 16) (K16) (CK 16)	NM_005557
S100A4	-0.601335	10.2737	0.0079318	-0.806827	9.98748	0.000178234	320187	PLACENTAL CALCIUM-BINDING PROTEIN (CALVASCULIN) (S100 CALCIUM-BINDING PROTEIN A4) (MTS1 PROTEIN)	NM_002961
CRYAB	-1.0278	7.87169	0.00037768	-0.829404	7.40067	0.00030904	307094	ALPHA CRYSTALLIN B CHAIN (ALPHA(B)-CRYSTALLIN) (ROSENTHAL FIBER COMPONENT)	NM_001885
GRN	-0.595574	9.24068	0.0162884	-0.717017	9.46018	0.00060206	300990	GRANULINS PRECURSOR (ACROGRANIN) [CONTAINS: PARAGRANULIN; GRANULIN 1 (GRANULIN G); GRANULIN 2 (GRANULIN F); GRANULIN 3 (GRANULIN B); GRANULIN 4 (GRANULIN A); GRANULIN 5 (GRANULIN C); GRANULIN 6 (GRANULIN D); GRANULIN 7 (GRANULIN E)]	NM_002087
MMP2	-1.35818	8.03209	1.43362e-05	-0.879064	8.48366	0.00065682	303466	72 KDA TYPE IV COLLAGENASE PRECURSOR (EC 3.4.24.24) (72 KDA GELATINASE) (MATRIX METALLOPROTEINASE-2) (MMP-2) (GELATINASE A) (TBE-1)	NM_004530
ALOX15B	-1.03762	9.08107	0.00073656	-1.10413	8.85011	0.00071272	332063	ARACHIDONATE 15-LIPOXYGENASE, TYPE II (EC 1.13.11.33) (15-LOX) (15-LIPOXYGENASE 2)	NM_001141
TIMP1	-0.72161	10.4622	0.0003308	-0.804511	10.8923	0.00077188	305233	METALLOPROTEINASE INHIBITOR 1 PRECURSOR (TIMP-1) (ERYTHROID POTENTIATING ACTIVITY) (EPA) (TISSUE INHIBITOR OF METALLOPROTEINASES) (FIBROBLAST COLLAGENASE INHIBITOR) (COLLAGENASE INHIBITOR)	NM_003254
MT1B	-0.803723	12.8339	0.0011147	-0.664269	13.4814	0.00077448	326479	METALLOTHIONEIN-IB (MT-1B)	NM_005947
S100A4	-0.638769	9.5431	0.0119028	-0.76168	9.52489	0.0008205	320186	PLACENTAL CALCIUM-BINDING PROTEIN (CALVASCULIN) (S100 CALCIUM-BINDING PROTEIN A4) (MTS1 PROTEIN)	NM_002961
ARNTL	-1.04347	7.16373	0.000109624	-1.01293	6.86854	0.00091322	312862	BMAL1 PROTEIN (BRAIN AND MUSCLE ARNT-LIKE 1) (MEMBER OF PAS PROTEIN 3) (BASIC-HELIX-LOOP-HELIX-PAS ORPHAN MOP3) (BHLH-PAS PROTEIN JAP3)	NM_001178
KRT6A	-0.818188	12.0794	0.0034046	-0.668322	12.2797	0.00093946	302531	KERATIN, TYPE II CYTOSKELETAL 6A (CYTOKERATIN 6A) (CK 6A) (K6A KERATIN)	NM_058242
SNAI2	-1.0405	8.07264	5.0832e-06	-0.90681	9.16067	0.00108892	300794	ZINC FINGER PROTEIN SLUG (NEURAL CREST TRANSCRIPTION FACTOR SLUG) (SNAIL HOMOLOG 2)	NM_003068
NCF2	-0.881692	7.46239	0.0033018	-0.779083	6.73041	0.00113414	308732	NEUTROPHIL CYTOSOL FACTOR 2 (NCF-2) (NEUTROPHIL NADPH OXIDASE FACTOR 2) (67 KDA NEUTROPHIL OXIDASE FACTOR) (P67-PHOX)	NM_000433
SERPINE2	-0.643792	9.65444	0.0020874	-1.22301	8.58379	0.0013438	313545	GLIA DERIVED NEXIN PRECURSOR (GDN) (PROTEASE NEXIN I) (PN-1) (PROTEASE INHIBITOR 7)	NM_006216
AKR1B1	-0.809385	11.9893	0.00078042	-0.744107	12.0211	0.00136816	303348	ALDOSE REDUCTASE (EC 1.1.1.21) (AR) (ALDEHYDE REDUCTASE)	NM_001628
TGM2	-1.62785	7.02063	6.1364e-05	-1.13546	6.96814	0.00165928	305014	PROTEIN-GLUTAMINE GAMMA-GLUTAMYLTRANSFERASE (EC 2.3.2.13) (TISSUE TRANSGLUTAMINASE) (TGASE C) (TGC) (TG(C)) (TRANGLUTAMINASE 2) (TGASE-H)	NM_004613
LAMB3	-1.0783	9.77468	1.7049e-05	-0.740245	9.87758	0.00169758	300386	LAMININ BETA-3 CHAIN PRECURSOR (LAMININ 5 BETA 3) (LAMININ B1K CHAIN) (KALININ B1 CHAIN)	NM_000228
MT2A	-1.04415	12.9056	0.0026028	-0.865327	13.8108	0.0029984	310622	METALLOTHIONEIN-II (MT-II) (METALLOTHIONEIN 2A)	NM_005953
FTL	-0.869178	10.5938	3.152e-05	-0.679498	11.3749	0.0031964	303442	FERRITIN LIGHT CHAIN (FERRITIN L SUBUNIT)	NM_000146
TUBA1	-1.12637	8.89226	0.0042106	-0.694307	8.4632	0.0032412	323393	TUBULIN ALPHA-1 CHAIN (ALPHA-TUBULIN 1)	NM_006082
CSTA	-0.859149	10.2071	0.004178	-0.678044	9.90313	0.0040904	309798	CYSTATIN A (STEFIN A) (CYSTATIN AS)	NM_005213
MAGED2	-0.538444	7.5273	0.0106974	-0.590952	7.12307	0.004655	305248	MELANOMA-ASSOCIATED ANTIGEN D2 (MAGE-D2 ANTIGEN) (BREAST CANCER ASSOCIATED GENE 1 PROTEIN) (BCG-1) (11B6) (HEPATOCELLULAR CARCINOMA ASSOCIATED PROTEIN JCL-1)	NM_014599
ALDH3A1	-1.1385	7.14606	0.016852	-1.20436	6.40021	0.0051452	306847	ALDEHYDE DEHYDROGENASE, DIMERIC NADP-PREFERRING (EC 1.2.1.5) (ALDH CLASS 3) (ALDHIII)	NM_000691
FBLN1	-0.852288	7.74344	0.0002954	-0.702704	7.99535	0.0054558	302785	FIBULIN-1 PRECURSOR	NM_006487
H2BFR	-0.919088	8.10565	0.004315	-0.613056	8.39926	0.0066204	307851	HISTONE H2B.R (H2B/R) (H2B.1)	NM_021058
C20orf127	-1.03111	12.4348	0.0081162	-0.716686	13.1077	0.007051	310910	PUTATIVE METALLOTHIONEIN C20ORF127
GADD45A	-0.905398	7.64785	0.00028904	-0.803312	7.57565	0.0077486	308739	GROWTH ARREST AND DNA-DAMAGE-INDUCIBLE PROTEIN GADD45 ALPHA (DNA- DAMAGE INDUCIBLE TRANSCRIPT 1) (DDIT1)	NM_001924
NQO1	-0.687684	10.8401	0.0006743	-0.708184	11.1602	0.0084906	303574	NAD(P)H DEHYDROGENASE [QUINONE] 1 (EC 1.6.99.2) (QUINONE REDUCTASE 1) (QR1) (DT-DIAPHORASE) (DTD) (AZOREDUCTASE) (PHYLLOQUINONE REDUCTASE) (MENADIONE REDUCTASE)	NM_000903
STC2	-0.634136	8.38492	0.0068524	-0.528317	7.85923	0.0098116	308029	STANNIOCALCIN 2 PRECURSOR (STC-2) (STANNIOCALCIN-RELATED PROTEIN) (STCRP) (STC-RELATED PROTEIN)	NM_003714
S100A9	-0.615014	9.13955	0.0098698	-0.497651	9.15918	0.0116322	321094	CALGRANULIN B (MIGRATION INHIBITORY FACTOR-RELATED PROTEIN 14) (MRP-14) (P14) (LEUKOCYTE L1 COMPLEX HEAVY CHAIN) (S100 CALCIUM- BINDING PROTEIN A9) (CALPROTECTIN L1H SUBUNIT)	NM_002965
TGFBI	-0.760562	11.7934	0.0020478	-0.667896	11.6827	0.0117716	309620	TRANSFORMING GROWTH FACTOR-BETA INDUCED PROTEIN IG-H3 PRECURSOR (BETA IG-H3) (KERATO-EPITHELIN) (RGD-CONTAINING COLLAGEN ASSOCIATED PROTEIN) (RGD-CAP)	NM_000358
FBLN1	-0.635996	9.06088	0.035036	-0.659252	9.32072	0.0118194	302783	FIBULIN-1 PRECURSOR	NM_006487
HMOX1	-1.19037	7.43201	0.00017645	-0.656599	7.77308	0.0121144	304531	HEME OXYGENASE 1 (EC 1.14.99.3) (HO-1)	NM_002133
MT1H	-0.965882	12.6514	0.0026134	-0.73351	12.9008	0.0121686	319872	METALLOTHIONEIN-IF (MT-1F) (HQP0376)	NM_005951
PSCA	-0.624704	11.1786	0.033792	-0.61389	11.1922	0.0127106	323472	PROSTATE STEM CELL ANTIGEN PRECURSOR	NM_005672
TIMP3	-0.896218	8.73921	4.3552e-05	-0.555241	9.59074	0.01399	304495	METALLOPROTEINASE INHIBITOR 3 PRECURSOR (TIMP-3) (TISSUE INHIBITOR OF METALLOPROTEINASES-3) (MIG-5 PROTEIN)	NM_000362
ALOX15B	-0.731557	8.32478	0.00323	-0.515918	7.97682	0.0158412	332061	ARACHIDONATE 15-LIPOXYGENASE, TYPE II (EC 1.13.11.33) (15-LOX) (15-LIPOXYGENASE 2)	NM_001141
GCNT1	-0.794408	7.11089	0.0133754	-0.562368	7.32187	0.016124	313222	BETA-1,3-GALACTOSYL-O-GLYCOSYL-GLYCOPROTEIN BETA-1,6-N- ACETYLGLUCOSAMINYLTRANSFERASE (EC 2.4.1.102) (CORE 2 BRANCHING ENZYME) (CORE2-GLCNAC-TRANSFERASE) (C2GNT) (CORE 2 GNT)	NM_001490
NQO1	-0.558857	11.0656	0.041138	-0.761667	10.4785	0.0171502	333519	NAD(P)H DEHYDROGENASE [QUINONE] 1 (EC 1.6.99.2) (QUINONE REDUCTASE 1) (QR1) (DT-DIAPHORASE) (DTD) (AZOREDUCTASE) (PHYLLOQUINONE REDUCTASE) (MENADIONE REDUCTASE)	NM_000903
ITGB1	-0.647744	12.8646	0.0032964	-0.472081	12.6588	0.0181496	317626	INTEGRIN BETA-1 PRECURSOR (FIBRONECTIN RECEPTOR BETA SUBUNIT) (CD29 ANTIGEN) (INTEGRIN VLA-4 BETA SUBUNIT)	NM_133376
FBLN1	-1.00309	9.92643	0.030148	-0.718443	10.0615	0.024528	302784	FIBULIN-1 PRECURSOR	NM_006487
KYNU	-0.797752	11.1569	0.0026294	-0.455862	11.2268	0.026276	308564	KYNURENINASE (EC 3.7.1.3) (L-KYNURENINE HYDROLASE)	NM_003937
BASP1	-1.10848	9.04587	0.00021828	-0.522871	8.92088	0.026992	329143	BRAIN ACID SOLUBLE PROTEIN 1 (BASP1 PROTEIN) (NEURONAL AXONAL MEMBRANE PROTEIN NAP-22) (NEURONAL TISSUE-ENRICHED ACIDIC PROTEIN)	NM_006317
KRT17	-1.60678	12.0651	1.60022e-10	-0.555362	12.6334	0.034662	325459	KERATIN, TYPE I CYTOSKELETAL 17 (CYTOKERATIN 17) (K17) (CK 17) (39.1)	NM_000422
MAGED1	-0.579231	10.7698	0.0040416	-0.460563	10.6051	0.035558	331686	MELANOMA-ASSOCIATED ANTIGEN D1 (MAGE-D1 ANTIGEN) (NEUROTROPHIN RECEPTOR-INTERACTING MAGE HOMOLOG) (PRO2292)	NM_006986
KYNU	-0.531175	9.7158	0.0187154	-0.565834	9.2178	0.039592	308563	KYNURENINASE (EC 3.7.1.3) (L-KYNURENINE HYDROLASE)	NM_003937
ITGB5	-0.749374	8.73409	0.00139914	-0.565317	9.13873	0.042416	303195	INTEGRIN BETA-5 PRECURSOR	NM_002213
LAMA3	-0.887098	8.96182	0.000125142	-0.612871	9.30536	0.042882	301463	LAMININ ALPHA-3 CHAIN PRECURSOR (EPILIGRIN 170 KDA SUBUNIT) (E170) (NICEIN ALPHA SUBUNIT)	NM_000227
CKLFSF3	-0.968854	8.02351	0.02764	-0.663598	7.53496	0.043064	315227	CHEMOKINE-LIKE FACTOR SUPER FAMILY 3	NM_144601
SDC1	-0.549574	9.22104	0.004897	-0.388503	9.82702	0.04549	308558	SYNDECAN-1 PRECURSOR (SYND1) (CD138 ANTIGEN)	NM_002997
GCNT3	-0.75077	8.85066	0.0006715	-0.455951	8.32406	0.047984	315056	GLUCOSAMINYL (N-ACETYL) TRANSFERASE 3, MUCIN TYPE	NM_004751
IGFBP7	-1.1792	7.11054	0.000158632	-1.03572	6.03688	0.048094	321204	INSULIN-LIKE GROWTH FACTOR BINDING PROTEIN 7 PRECURSOR (IGFBP-7) (IBP- 7) (IGF-BINDING PROTEIN 7) (MAC25 PROTEIN) (PROSTACYCLIN-STIMULATING FACTOR) (PGI2-STIMULATING FACTOR)	NM_001553
NT5E	-0.863879	9.40289	3.1166e-05	-0.68367	8.7651	0.049342	313330	5'-NUCLEOTIDASE PRECURSOR (EC 3.1.3.5) (ECTO-5'-NUCLEOTIDASE) (5'-NT) (CD73 ANTIGEN)	NM_002526
HSF2BP	-1.09154	7.59659	1.33912e-05	-0.490736	7.05727	0.05	320041	HEAT SHOCK FACTOR 2 BINDING PROTEIN	NM_007031
LAMC2	-1.11138	8.60953	7.8438e-06	-0.498144	10.0104	0.052822	301597	LAMININ GAMMA-2 CHAIN PRECURSOR (KALININ/NICEIN/EPILIGRIN 100 KDA SUBUNIT) (LAMININ B2T CHAIN)	NM_018891
QSCN6	-0.551634	8.88004	0.0128998	-0.427463	9.07747	0.054288	308664	QUIESCIN Q6	NM_002826
KRT6B	-1.57173	8.90973	3.953e-09	-0.522537	9.65806	0.06316	302529	KERATIN, TYPE II CYTOSKELETAL 6A (CYTOKERATIN 6A) (CK 6A) (K6A KERATIN)	NM_005555
CSDUFD1	-1.02221	8.21139	0.006661	-0.605026	8.33599	0.066524	326893	CYSTATIN AND DUF19 DOMAIN-CONTAINING PROTEIN 1	NM_031919
RABAC1	-0.601428	9.4382	0.0025772	-0.357331	10.4297	0.069502	306016	RAB ACCEPTOR 1 (PRENYLATED); PRENYLATED RAB ACCEPTOR 1	NM_006423
H2BFQ	-0.75279	7.76347	0.03574	-0.402593	7.73982	0.070714	323803	HISTONE H2B.A/G/K (H2B.1 A) (H2B/A) (H2B/G) (H2B/K)	NM_003528
DAB2	-0.614623	7.79231	0.038388	-0.40671	7.75233	0.075312	318250	DISABLED HOMOLOG 2 (DIFFERENTIALLY EXPRESSED PROTEIN 2) (DOC-2)	NM_001343
HYAL3	-0.63778	7.00311	0.0084496	-0.386529	7.18674	0.075584	308133	N-ACETYLTRANSFERASE 6 (EC 2.3.1.-) (FUS-2 PROTEIN) (FUSION 2 PROTEIN)	NM_003549
GLRX	-0.507371	8.46169	0.026932	-0.536263	8.14046	0.081248	309202	GLUTAREDOXIN (THIOLTRANSFERASE) (TTASE)	NM_002064
TRIM48	-1.32251	8.77227	2.1434e-07	-0.350642	8.53987	0.082852	317638		NM_024114
TCN1	-1.03989	9.57232	7.3664e-05	-0.436818	9.40799	0.086106	313166	TRANSCOBALAMIN I PRECURSOR (TCI) (TC I)	NM_001062
KRT12	-0.935018	10.5673	0.00098142	-0.390949	11.186	0.089558	306742	KERATIN, TYPE I CYTOSKELETAL 12 (CYTOKERATIN 12) (K12) (CK 12)	NM_000223
LPXN	-0.798453	8.13095	0.00141952	-0.516959	8.82577	0.093704	307133	LEUPAXIN	NM_004811
KRT17	-0.806797	14.4641	0.00043338	-0.346499	14.5831	0.09537	325461	KERATIN, TYPE I CYTOSKELETAL 17 (CYTOKERATIN 17) (K17) (CK 17) (39.1)	NM_000422
H2BFS	-1.24336	7.67325	1.7814e-05	-0.572714	7.54817	0.09654	326867	HISTONE H2B.S (H2B/S)	NM_017445
DUSP4	-0.83943	7.37939	0.0006145	-0.363295	7.60675	0.09684	309658	DUAL SPECIFICITY PROTEIN PHOSPHATASE 4 (EC 3.1.3.48) (EC 3.1.3.16) (MITOGEN-ACTIVATED PROTEIN KINASE PHOSPHATASE-2) (MAP KINASE PHOSPHATASE-2) (MKP-2) (DUAL SPECIFICITY PROTEIN PHOSPHATASE HVH2)	NM_001394
STK31	-0.708524	7.78548	0.029732	-0.396763	7.40055	0.113804	313685	SERINE/THREONINE PROTEIN KINASE 31 (EC 2.7.1.37) (SERINE/THREONINE- PROTEIN KINASE NYD-SPK)	NM_031414
PLXNA2	-0.630001	8.49918	0.020564	-0.330114	8.01627	0.13043	302663
HIF1A	-0.546678	9.95201	0.035598	-0.407195	10.2372	0.134238	304742	HYPOXIA-INDUCIBLE FACTOR 1 ALPHA (HIF-1 ALPHA) (ARNT INTERACTING PROTEIN) (MEMBER OF PAS PROTEIN 1) (MOP1) (HIF1 ALPHA)	NM_001530
SDCBP2	-0.778998	8.00687	0.0034172	-0.282833	8.21879	0.13862	310798	SYNTENIN 2 (SYNTENIN-2) (SYNDECAN BINDING PROTEIN 2)	NM_080489
KRT6A	-0.719266	14.3687	0.020422	-0.462051	14.6119	0.139862	302530	KERATIN, TYPE II CYTOSKELETAL 6A (CYTOKERATIN 6A) (CK 6A) (K6A KERATIN)	NM_058242
MAGED2	-0.692681	7.36481	0.003861	-0.32902	7.66052	0.145014	305249	MELANOMA-ASSOCIATED ANTIGEN D2 (MAGE-D2 ANTIGEN) (BREAST CANCER ASSOCIATED GENE 1 PROTEIN) (BCG-1) (11B6) (HEPATOCELLULAR CARCINOMA ASSOCIATED PROTEIN JCL-1)	NM_014599
ITGB6	-0.754538	10.4955	0.00032586	-0.418341	10.5702	0.151326	308349	INTEGRIN BETA-6 PRECURSOR	NM_000888
TGFB1I1	-0.527188	8.0617	0.03655	-0.274976	8.57427	0.15234	315176	ANDROGEN RECEPTOR COACTIVATOR ARA55; HIC-5	NM_015927
LAPTM4A	-0.501502	10.9335	0.0153186	-0.287094	11.5146	0.15795	302082	LYSOSOMAL-ASSOCIATED TRANSMEMBRANE PROTEIN 4A (GOLGI 4-TRANSMEMBRANE SPANNING TRANSPORTER MTP)	NM_014713
H2BFN	-0.675685	8.88788	0.023512	-0.400956	8.34256	0.1614	323783	HISTONE H2B.J (H2B/J)	NM_003527
H2BFE	-0.581124	7.22314	0.049366	-0.355807	7.59449	0.16468	314102	HISTONE H2B.E (H2B/E)	NM_003521
FAM14A	-0.762334	9.1811	0.00127386	-0.41088	9.45615	0.165632	309327	PROTEIN FAM14A PRECURSOR (TLH29 PROTEIN) (PIFI27-LIKE PROTEIN)	NM_032036
MAP4K4	-0.700618	9.2986	0.0109554	-0.28366	9.9637	0.180464	302279	MITOGEN-ACTIVATED PROTEIN KINASE KINASE KINASE KINASE 4 ISOFORM 1; HPK/GCK-LIKE KINASE	NM_145687
MMD	-0.942108	7.44382	0.00144084	-0.365961	7.36046	0.185822	306931	MONOCYTE TO MACROPHAGE DIFFERENTIATION PROTEIN	NM_012329
PLOD	-0.517391	10.0705	0.0135106	-0.370634	10.0898	0.19775	303224	PROCOLLAGEN-LYSINE,2-OXOGLUTARATE 5-DIOXYGENASE 1 PRECURSOR (EC 1.14.11.4) (LYSYL HYDROXYLASE 1) (LH1)	NM_000302
MAOA	-0.706803	8.38332	0.025046	-0.425491	8.50652	0.25774	304022	AMINE OXIDASE [FLAVIN-CONTAINING] A (EC 1.4.3.4) (MONOAMINE OXIDASE) (MAO-A)	NM_000240
ULBP2	-0.827475	7.77369	0.00073842	-0.217214	7.98766	0.25896	312050	UL16 BINDING PROTEIN 2; UL16-BINDING PROTEIN 2; ALCAN-ALPHA; RETINOIC ACID EARLY TRANSCRIPT 1 H	NM_025217
SCGB1D2	-0.974735	7.08251	0.025762	-0.587118	6.79844	0.27746	310603	LIPOPHILIN B PRECURSOR (SECRETOGLOBIN FAMILY 1D MEMBER 2)	NM_006551
TPSB2	-0.571271	7.19197	0.046284	-0.224937	7.01244	0.28074	325990	TRYPTASE BETA-1 PRECURSOR (EC 3.4.21.59) (TRYPTASE 1) (TRYPTASE I)	NM_024164
BARHL1	-0.735693	8.14391	0.004192	-0.365951	8.23891	0.2809	310702	BARH (DROSOPHILA)-LIKE 1; BARH-LIKE 1	NM_020064
MAP4K4	-0.780826	8.86623	0.0034894	-0.303606	8.70702	0.28252	302280	MITOGEN-ACTIVATED PROTEIN KINASE KINASE KINASE KINASE 4 ISOFORM 1; HPK/GCK-LIKE KINASE	NM_145687
TFPI	-0.733705	9.18435	0.0005948	-0.267704	9.11555	0.28254	300079	TISSUE FACTOR PATHWAY INHIBITOR PRECURSOR (TFPI) (LIPOPROTEIN- ASSOCIATED COAGULATION INHIBITOR) (LACI) (EXTRINSIC PATHWAY INHIBITOR) (EPI)	NM_006287
RRAS	-0.542263	8.52817	0.021758	-0.222455	8.85906	0.29272	310995	RAS-RELATED PROTEIN R-RAS (P23)	NM_006270
STYX	-0.591956	8.24742	0.016119	-0.297606	7.95975	0.29328	304686	SERINE/THREONINE/TYROSINE INTERACTING PROTEIN	NM_145251
EDG4	-0.657038	8.17725	0.0030638	-0.211806	8.40671	0.30246	301802	LYSOPHOSPHATIDIC ACID RECEPTOR EDG-4 (LPA RECEPTOR 2) (LPA-2)	NM_004720
GLIPR1	-0.516165	9.98194	0.0084246	-0.223908	10.0195	0.31118	314779	GLIOMA PATHOGENESIS-RELATED PROTEIN (GLIPR) (RTVP-1 PROTEIN)	NM_006851
UAP1	-0.78061	8.70607	0.010688	-0.195421	8.59247	0.33196	308838	UDP-N-ACETYLHEXOSAMINE PYROPHOSPHORYLASE (ANTIGEN X) (AGX) (SPERM- ASSOCIATED ANTIGEN 2) [INCLUDES: UDP-N-ACETYLGALACTOSAMINE PYROPHOSPHORYLASE (EC 2.7.7.-) (AGX-1); UDP-N-ACETYLGLUCOSAMINE PYROPHOSPHORYLASE (EC 2.7.7.23) (AGX-2)]	NM_003115
TFPI	-0.636675	8.63279	0.00279	-0.18593	8.67761	0.36238	300078	TISSUE FACTOR PATHWAY INHIBITOR PRECURSOR (TFPI) (LIPOPROTEIN- ASSOCIATED COAGULATION INHIBITOR) (LACI) (EXTRINSIC PATHWAY INHIBITOR) (EPI)	NM_006287
PTGDS	-0.723753	7.29823	0.00128038	-0.270238	7.52405	0.36874	306549	PROSTAGLANDIN-H2 D-ISOMERASE PRECURSOR (EC 5.3.99.2) (PROSTAGLANDIN-D SYNTHASE) (GLUTATHIONE-INDEPENDENT PGD SYNTHETASE) (PROSTAGLANDIN D2 SYNTHASE) (PGD2 SYNTHASE) (PGDS2) (PGDS) (BETA-TRACE PROTEIN)	NM_000954
C14orf78	-0.845382	9.52603	0.00124762	-0.281437	9.49972	0.37684	331889
MGAT1	-0.541168	8.81933	0.03744	-0.219123	8.6777	0.39624	312182	ALPHA-1,3-MANNOSYL-GLYCOPROTEIN 2-BETA-N-ACETYLGLUCOSAMINYLTRANSFERASE (EC 2.4.1.101) (N-GLYCOSYL-OLIGOSACCHARIDE-GLYCOPROTEIN N- ACETYLGLUCOSAMINYLTRANSFERASE I) (GNT-I) (GLCNAC-T I)	NM_002406
MAEA	-0.596684	7.25142	0.008937	-0.176153	7.11112	0.4018	303753	ERYTHROBLAST MACROPHAGE ATTACHER; ERYTHROBLAST MACROPHAGE PROTEIN	NM_005882
CDH2	-0.708983	8.45863	0.035084	-0.186102	8.10435	0.4122	325071	NEURAL-CADHERIN PRECURSOR (N-CADHERIN) (CADHERIN-2)	NM_001792
FGFR1	-0.71888	7.81068	0.020052	-0.236136	8.39562	0.41628	302776	BASIC FIBROBLAST GROWTH FACTOR RECEPTOR 1 PRECURSOR (EC 2.7.1.112) (FGFR-1) (BFGF-R) (FMS-LIKE TYROSINE KINASE-2) (C-FGR)	NM_023111
ENC1	-0.710807	8.17111	0.00164154	-0.20977	8.14174	0.41718	325636	ECTODERM-NEURAL CORTEX-1 PROTEIN (ENC-1) (P53-INDUCED PROTEIN 10) (NUCLEAR MATRIX PROTEIN NRP/B)	NM_003633
PADI5	-1.37264	9.27435	1.31014e-07	-0.237801	9.52979	0.42988	319832	PROTEIN-ARGININE DEIMINASE TYPE V (EC 3.5.3.15) (PEPTIDYLARGININE DEIMINASE V) (HL-60 PAD)	NM_012387
SLC2A1	-0.861612	7.41668	0.00108328	-0.209705	7.66235	0.43842	308880	SOLUTE CARRIER FAMILY 2, FACILITATED GLUCOSE TRANSPORTER, MEMBER 1 (GLUCOSE TRANSPORTER TYPE 1, ERYTHROCYTE/BRAIN) (HEPG2 GLUCOSE TRANSPORTER)	NM_006516
TMEPAI	-1.13795	9.21755	8.994e-07	-0.174787	9.64163	0.46466	310376	TRANSMEMBRANE PROSTATE ANDROGEN-INDUCED PROTEIN (SOLID TUMOR- ASSOCIATED 1 PROTEIN)	NM_020182
BIN1	-0.760995	9.03769	0.0020162	-0.199219	8.83591	0.47016	313818	MYC BOX DEPENDENT INTERACTING PROTEIN 1 (BRIDGING INTEGRATOR 1) (AMPHIPHYSIN-LIKE PROTEIN) (AMPHIPHYSIN II) (BOX-DEPENDENT MYC- INTERACTING PROTEIN-1)	NM_139349
GGTL4	-0.518731	7.83732	0.0158188	-0.192985	7.81676	0.49068	304441	GAMMA-GLUTAMYL TRANSPEPTIDASE (EC 2.3.2.2)
UAP1	-0.886288	7.69759	0.00065048	-0.173355	8.43683	0.50286	308837	UDP-N-ACETYLHEXOSAMINE PYROPHOSPHORYLASE (ANTIGEN X) (AGX) (SPERM- ASSOCIATED ANTIGEN 2) [INCLUDES: UDP-N-ACETYLGALACTOSAMINE PYROPHOSPHORYLASE (EC 2.7.7.-) (AGX-1); UDP-N-ACETYLGLUCOSAMINE PYROPHOSPHORYLASE (EC 2.7.7.23) (AGX-2)]	NM_003115
F3	-0.753518	10.8768	0.00050676	-0.126205	11.1401	0.5033	308921	TISSUE FACTOR PRECURSOR (TF) (COAGULATION FACTOR III) (THROMBOPLASTIN) (CD142 ANTIGEN)	NM_001993
FAIM	-0.605013	7.42581	0.0198788	-0.138729	7.11304	0.53522	319509	FAS APOPTOTIC INHIBITORY MOLECULE; HYPOTHETICAL PROTEIN FLJ10582	NM_018147
PCSK7	-0.506535	7.96159	0.029726	-0.135034	7.73796	0.5376	320170	PROPROTEIN CONVERTASE SUBTILISIN/KEXIN TYPE 7 PRECURSOR (EC 3.4.21.-) (PROPROTEIN CONVERTASE PC7) (SUBTILISIN/KEXIN-LIKE PROTEASE PC7) (PROHORMONE CONVERTASE PC7) (PC8) (HPC8) (LYMPHOMA PROPROTEIN CONVERTASE)	NM_004716
MDM2	-0.550758	7.613	0.020786	-0.190676	6.51206	0.54036	313461	UBIQUITIN-PROTEIN LIGASE E3 MDM2 (EC 6.3.2.-) (P53-BINDING PROTEIN MDM2) (ONCOPROTEIN MDM2) (DOUBLE MINUTE 2 PROTEIN) (HDM2)	NM_006879
ELAC2	-0.966687	7.80721	0.0127642	-0.134526	7.87452	0.56068	300292	ELAC HOMOLOG 2; PUTATIVE PROSTATE CANCER SUSCEPTIBILITY PROTEIN; ELAC (E. COLI) HOMOLOG 2	NM_018127
FSTL1	-0.754966	10.6124	0.0002224	-0.126803	10.8563	0.5666	321194	FOLLISTATIN-RELATED PROTEIN 1 PRECURSOR (FOLLISTATIN-LIKE 1)	NM_007085
DUSP4	-0.606803	9.06039	0.023504	-0.125344	9.13144	0.58562	309660	DUAL SPECIFICITY PROTEIN PHOSPHATASE 4 (EC 3.1.3.48) (EC 3.1.3.16) (MITOGEN-ACTIVATED PROTEIN KINASE PHOSPHATASE-2) (MAP KINASE PHOSPHATASE-2) (MKP-2) (DUAL SPECIFICITY PROTEIN PHOSPHATASE HVH2)	NM_001394
STEAP	-0.555687	8.26218	0.0081232	-0.122794	8.19427	0.58562	321940	SIX TRANSMEMBRANE EPITHELIAL ANTIGEN OF PROSTATE	NM_012449
IER3	-1.16456	7.89642	0.0081602	-0.201918	8.5988	0.58646	314073	RADIATION-INDUCIBLE IMMEDIATE-EARLY GENE IEX-1 (IMMEDIATE EARLY PROTEIN GLY96) (IMMEDIATE EARLY RESPONSE 3 PROTEIN) (PACAP-RESPONSIVE GENE 1 PROTEIN) (PRG1 PROTEIN) (DIFFERENTIATION-DEPENDENT GENE 2 PROTEIN) (DIF-2 PROTEIN)	NM_003897
CYP1B1	-1.53318	7.59431	2.8578e-05	-0.137601	9.40016	0.61692	314371	CYTOCHROME P450 1B1 (EC 1.14.14.1) (CYPIB1)	NM_000104
PJA1	-0.554039	7.21558	0.042292	-0.148829	7.1535	0.61902	333710	PRAJA 1 ISOFORM BETA	NM_022368
SAMSN1	-0.73637	8.22271	0.00144528	-0.128898	8.33057	0.6362	318784	SAM-DOMAIN PROTEIN SAMSN-1 (SAM DOMAIN, SH3 DOMAIN AND NUCLEAR LOCALISATION SIGNALS PROTEIN 1)	NM_022136
OR2N1P	-0.72651	7.21091	0.04903	-0.162015	7.76494	0.65576	332743	OLFACTORY RECEPTOR 89
CTNNB1	-0.738433	8.82144	0.047712	-0.183605	8.64743	0.66928	323687	BETA-CATENIN	NM_001904
FSTL3	-0.736111	8.4822	0.00044898	-0.0841381	8.82367	0.72156	302218	FOLLISTATIN-RELATED PROTEIN 3 PRECURSOR (FOLLISTATIN-LIKE 3) (FOLLISTATIN-RELATED GENE PROTEIN)	NM_005860
ARPC5	-0.76979	11.2172	0.0004046	-0.100448	11.657	0.73606	320799	ARP2/3 COMPLEX 16 KDA SUBUNIT (P16-ARC) (ACTIN-RELATED PROTEIN 2/3 COMPLEX SUBUNIT 5)	NM_005717
	MCF10A: Foxo3A-oligo2(F3) vs PRS-GFP(F6)			MCF10A: Foxo3A-oligo4(F5) vs PRS-GFP(F6)

## Sheet: Downoligo2
	FOXO3Aoligo2-PRSGFP			FOXO3Aoligo4-PRSGFP
symbol	M	A	P	M	A	P	refseq
VIM	-2.92442	8.53694	4.2422e-15	-3.10104	8.69351	1.95032e-20	NM_003380
DCN	-2.6395	7.95247	6.7384e-09	-2.61276	7.99643	8.5724e-15	NM_133506
NDRG1	-1.62342	8.11053	5.93e-07	-1.80583	7.28908	1.67726e-12	NM_006096
SPRR1B	-3.5828	8.5452	6.5116e-11	-1.47098	9.18268	1.82468e-10	NM_003125
SERPINE1	-2.72866	8.99664	2.8414e-10	-1.64409	9.56645	1.1708e-09	NM_000602
KRT14	-1.14366	13.8026	0.00031024	-1.58621	12.813	5.7534e-09	NM_000526
FOXO3A	-0.799555	8.31558	0.0054514	-1.67431	7.91964	5.3122e-08	NM_001455
EDG3	-0.840917	9.22379	0.002749	-1.43651	8.45899	8.6672e-08	NM_005226
KRT14	-1.29274	13.3102	4.5354e-06	-1.6603	12.7392	3.741e-07	NM_000526
ANGPTL4	-2.01538	8.42947	3.2314e-07	-2.03701	8.33244	4.444e-07	NM_139314
ANGPTL4	-1.1685	8.58042	1.34738e-05	-1.10896	8.12361	4.8516e-07	NM_139314
ALOX15B	-1.15607	8.52218	0.0012336	-1.42469	8.44122	4.083e-06	NM_001141
AKR1C2	-0.894695	11.3279	5.901e-05	-1.14185	11.319	4.5892e-06	NM_001354
IGFBP6	-0.912406	9.63411	3.373e-05	-0.949867	8.99905	8.8104e-06	NM_002178
VIM	-2.63665	7.28713	1.99462e-07	-1.92925	7.60823	2.232e-05	NM_003380
IGFBP3	-0.641156	9.4394	0.0032246	-0.87016	9.50754	4.0392e-05	NM_000598
CTGF	-1.18676	8.10618	2.3896e-05	-1.03913	7.59399	5.0078e-05	NM_001901
ITGA5	-1.13487	10.4179	6.8018e-07	-1.38339	10.6788	5.1368e-05	NM_002205
LOX	-1.65098	7.3331	1.03772e-08	-1.40155	7.19283	6.0072e-05	NM_002317
KRT16	-1.14459	12.1117	0.0027564	-1.04059	11.8709	0.000119672	NM_005557
S100A4	-0.601335	10.2737	0.0079318	-0.806827	9.98748	0.000178234	NM_002961
CRYAB	-1.0278	7.87169	0.00037768	-0.829404	7.40067	0.00030904	NM_001885
GRN	-0.595574	9.24068	0.0162884	-0.717017	9.46018	0.00060206	NM_002087
MMP2	-1.35818	8.03209	1.43362e-05	-0.879064	8.48366	0.00065682	NM_004530
ALOX15B	-1.03762	9.08107	0.00073656	-1.10413	8.85011	0.00071272	NM_001141
TIMP1	-0.72161	10.4622	0.0003308	-0.804511	10.8923	0.00077188	NM_003254
MT1B	-0.803723	12.8339	0.0011147	-0.664269	13.4814	0.00077448	NM_005947
S100A4	-0.638769	9.5431	0.0119028	-0.76168	9.52489	0.0008205	NM_002961
ARNTL	-1.04347	7.16373	0.000109624	-1.01293	6.86854	0.00091322	NM_001178
KRT6A	-0.818188	12.0794	0.0034046	-0.668322	12.2797	0.00093946	NM_058242
SNAI2	-1.0405	8.07264	5.0832e-06	-0.90681	9.16067	0.00108892	NM_003068
NCF2	-0.881692	7.46239	0.0033018	-0.779083	6.73041	0.00113414	NM_000433
SERPINE2	-0.643792	9.65444	0.0020874	-1.22301	8.58379	0.0013438	NM_006216
AKR1B1	-0.809385	11.9893	0.00078042	-0.744107	12.0211	0.00136816	NM_001628
TGM2	-1.62785	7.02063	6.1364e-05	-1.13546	6.96814	0.00165928	NM_004613
LAMB3	-1.0783	9.77468	1.7049e-05	-0.740245	9.87758	0.00169758	NM_000228
MT2A	-1.04415	12.9056	0.0026028	-0.865327	13.8108	0.0029984	NM_005953
FTL	-0.869178	10.5938	3.152e-05	-0.679498	11.3749	0.0031964	NM_000146
TUBA1	-1.12637	8.89226	0.0042106	-0.694307	8.4632	0.0032412	NM_006082
CSTA	-0.859149	10.2071	0.004178	-0.678044	9.90313	0.0040904	NM_005213
MAGED2	-0.538444	7.5273	0.0106974	-0.590952	7.12307	0.004655	NM_014599
ALDH3A1	-1.1385	7.14606	0.016852	-1.20436	6.40021	0.0051452	NM_000691
FBLN1	-0.852288	7.74344	0.0002954	-0.702704	7.99535	0.0054558	NM_006487
H2BFR	-0.919088	8.10565	0.004315	-0.613056	8.39926	0.0066204	NM_021058
C20orf127	-1.03111	12.4348	0.0081162	-0.716686	13.1077	0.007051
GADD45A	-0.905398	7.64785	0.00028904	-0.803312	7.57565	0.0077486	NM_001924
NQO1	-0.687684	10.8401	0.0006743	-0.708184	11.1602	0.0084906	NM_000903
STC2	-0.634136	8.38492	0.0068524	-0.528317	7.85923	0.0098116	NM_003714
S100A9	-0.615014	9.13955	0.0098698	-0.497651	9.15918	0.0116322	NM_002965
TGFBI	-0.760562	11.7934	0.0020478	-0.667896	11.6827	0.0117716	NM_000358
FBLN1	-0.635996	9.06088	0.035036	-0.659252	9.32072	0.0118194	NM_006487
HMOX1	-1.19037	7.43201	0.00017645	-0.656599	7.77308	0.0121144	NM_002133
MT1H	-0.965882	12.6514	0.0026134	-0.73351	12.9008	0.0121686	NM_005951
PSCA	-0.624704	11.1786	0.033792	-0.61389	11.1922	0.0127106	NM_005672
TIMP3	-0.896218	8.73921	4.3552e-05	-0.555241	9.59074	0.01399	NM_000362
ALOX15B	-0.731557	8.32478	0.00323	-0.515918	7.97682	0.0158412	NM_001141
GCNT1	-0.794408	7.11089	0.0133754	-0.562368	7.32187	0.016124	NM_001490
NQO1	-0.558857	11.0656	0.041138	-0.761667	10.4785	0.0171502	NM_000903
ITGB1	-0.647744	12.8646	0.0032964	-0.472081	12.6588	0.0181496	NM_133376
FBLN1	-1.00309	9.92643	0.030148	-0.718443	10.0615	0.024528	NM_006487
KYNU	-0.797752	11.1569	0.0026294	-0.455862	11.2268	0.026276	NM_003937
BASP1	-1.10848	9.04587	0.00021828	-0.522871	8.92088	0.026992	NM_006317
KRT17	-1.60678	12.0651	1.60022e-10	-0.555362	12.6334	0.034662	NM_000422
MAGED1	-0.579231	10.7698	0.0040416	-0.460563	10.6051	0.035558	NM_006986
KYNU	-0.531175	9.7158	0.0187154	-0.565834	9.2178	0.039592	NM_003937
ITGB5	-0.749374	8.73409	0.00139914	-0.565317	9.13873	0.042416	NM_002213
LAMA3	-0.887098	8.96182	0.000125142	-0.612871	9.30536	0.042882	NM_000227
CKLFSF3	-0.968854	8.02351	0.02764	-0.663598	7.53496	0.043064	NM_144601
SDC1	-0.549574	9.22104	0.004897	-0.388503	9.82702	0.04549	NM_002997
GCNT3	-0.75077	8.85066	0.0006715	-0.455951	8.32406	0.047984	NM_004751
IGFBP7	-1.1792	7.11054	0.000158632	-1.03572	6.03688	0.048094	NM_001553
NT5E	-0.863879	9.40289	3.1166e-05	-0.68367	8.7651	0.049342	NM_002526
HSF2BP	-1.09154	7.59659	1.33912e-05	-0.490736	7.05727	0.05	NM_007031
LAMC2	-1.11138	8.60953	7.8438e-06	-0.498144	10.0104	0.052822	NM_018891
QSCN6	-0.551634	8.88004	0.0128998	-0.427463	9.07747	0.054288	NM_002826
KRT6B	-1.57173	8.90973	3.953e-09	-0.522537	9.65806	0.06316	NM_005555
CSDUFD1	-1.02221	8.21139	0.006661	-0.605026	8.33599	0.066524	NM_031919
RABAC1	-0.601428	9.4382	0.0025772	-0.357331	10.4297	0.069502	NM_006423
H2BFQ	-0.75279	7.76347	0.03574	-0.402593	7.73982	0.070714	NM_003528
DAB2	-0.614623	7.79231	0.038388	-0.40671	7.75233	0.075312	NM_001343
HYAL3	-0.63778	7.00311	0.0084496	-0.386529	7.18674	0.075584	NM_003549
GLRX	-0.507371	8.46169	0.026932	-0.536263	8.14046	0.081248	NM_002064
TRIM48	-1.32251	8.77227	2.1434e-07	-0.350642	8.53987	0.082852	NM_024114
TCN1	-1.03989	9.57232	7.3664e-05	-0.436818	9.40799	0.086106	NM_001062
KRT12	-0.935018	10.5673	0.00098142	-0.390949	11.186	0.089558	NM_000223
LPXN	-0.798453	8.13095	0.00141952	-0.516959	8.82577	0.093704	NM_004811
KRT17	-0.806797	14.4641	0.00043338	-0.346499	14.5831	0.09537	NM_000422
H2BFS	-1.24336	7.67325	1.7814e-05	-0.572714	7.54817	0.09654	NM_017445
DUSP4	-0.83943	7.37939	0.0006145	-0.363295	7.60675	0.09684	NM_001394
STK31	-0.708524	7.78548	0.029732	-0.396763	7.40055	0.113804	NM_031414
PLXNA2	-0.630001	8.49918	0.020564	-0.330114	8.01627	0.13043
HIF1A	-0.546678	9.95201	0.035598	-0.407195	10.2372	0.134238	NM_001530
SDCBP2	-0.778998	8.00687	0.0034172	-0.282833	8.21879	0.13862	NM_080489
KRT6A	-0.719266	14.3687	0.020422	-0.462051	14.6119	0.139862	NM_058242
MAGED2	-0.692681	7.36481	0.003861	-0.32902	7.66052	0.145014	NM_014599
ITGB6	-0.754538	10.4955	0.00032586	-0.418341	10.5702	0.151326	NM_000888
TGFB1I1	-0.527188	8.0617	0.03655	-0.274976	8.57427	0.15234	NM_015927
LAPTM4A	-0.501502	10.9335	0.0153186	-0.287094	11.5146	0.15795	NM_014713
H2BFN	-0.675685	8.88788	0.023512	-0.400956	8.34256	0.1614	NM_003527
H2BFE	-0.581124	7.22314	0.049366	-0.355807	7.59449	0.16468	NM_003521
FAM14A	-0.762334	9.1811	0.00127386	-0.41088	9.45615	0.165632	NM_032036
MAP4K4	-0.700618	9.2986	0.0109554	-0.28366	9.9637	0.180464	NM_145687
MMD	-0.942108	7.44382	0.00144084	-0.365961	7.36046	0.185822	NM_012329
PLOD	-0.517391	10.0705	0.0135106	-0.370634	10.0898	0.19775	NM_000302
MAOA	-0.706803	8.38332	0.025046	-0.425491	8.50652	0.25774	NM_000240
ULBP2	-0.827475	7.77369	0.00073842	-0.217214	7.98766	0.25896	NM_025217
SCGB1D2	-0.974735	7.08251	0.025762	-0.587118	6.79844	0.27746	NM_006551
TPSB2	-0.571271	7.19197	0.046284	-0.224937	7.01244	0.28074	NM_024164
BARHL1	-0.735693	8.14391	0.004192	-0.365951	8.23891	0.2809	NM_020064
MAP4K4	-0.780826	8.86623	0.0034894	-0.303606	8.70702	0.28252	NM_145687
TFPI	-0.733705	9.18435	0.0005948	-0.267704	9.11555	0.28254	NM_006287
RRAS	-0.542263	8.52817	0.021758	-0.222455	8.85906	0.29272	NM_006270
STYX	-0.591956	8.24742	0.016119	-0.297606	7.95975	0.29328	NM_145251
EDG4	-0.657038	8.17725	0.0030638	-0.211806	8.40671	0.30246	NM_004720
GLIPR1	-0.516165	9.98194	0.0084246	-0.223908	10.0195	0.31118	NM_006851
UAP1	-0.78061	8.70607	0.010688	-0.195421	8.59247	0.33196	NM_003115
TFPI	-0.636675	8.63279	0.00279	-0.18593	8.67761	0.36238	NM_006287
PTGDS	-0.723753	7.29823	0.00128038	-0.270238	7.52405	0.36874	NM_000954
C14orf78	-0.845382	9.52603	0.00124762	-0.281437	9.49972	0.37684
MGAT1	-0.541168	8.81933	0.03744	-0.219123	8.6777	0.39624	NM_002406
MAEA	-0.596684	7.25142	0.008937	-0.176153	7.11112	0.4018	NM_005882
CDH2	-0.708983	8.45863	0.035084	-0.186102	8.10435	0.4122	NM_001792
FGFR1	-0.71888	7.81068	0.020052	-0.236136	8.39562	0.41628	NM_023111
ENC1	-0.710807	8.17111	0.00164154	-0.20977	8.14174	0.41718	NM_003633
PADI5	-1.37264	9.27435	1.31014e-07	-0.237801	9.52979	0.42988	NM_012387
SLC2A1	-0.861612	7.41668	0.00108328	-0.209705	7.66235	0.43842	NM_006516
TMEPAI	-1.13795	9.21755	8.994e-07	-0.174787	9.64163	0.46466	NM_020182
BIN1	-0.760995	9.03769	0.0020162	-0.199219	8.83591	0.47016	NM_139349
GGTL4	-0.518731	7.83732	0.0158188	-0.192985	7.81676	0.49068
UAP1	-0.886288	7.69759	0.00065048	-0.173355	8.43683	0.50286	NM_003115
F3	-0.753518	10.8768	0.00050676	-0.126205	11.1401	0.5033	NM_001993
FAIM	-0.605013	7.42581	0.0198788	-0.138729	7.11304	0.53522	NM_018147
PCSK7	-0.506535	7.96159	0.029726	-0.135034	7.73796	0.5376	NM_004716
MDM2	-0.550758	7.613	0.020786	-0.190676	6.51206	0.54036	NM_006879
ELAC2	-0.966687	7.80721	0.0127642	-0.134526	7.87452	0.56068	NM_018127
FSTL1	-0.754966	10.6124	0.0002224	-0.126803	10.8563	0.5666	NM_007085
DUSP4	-0.606803	9.06039	0.023504	-0.125344	9.13144	0.58562	NM_001394
STEAP	-0.555687	8.26218	0.0081232	-0.122794	8.19427	0.58562	NM_012449
IER3	-1.16456	7.89642	0.0081602	-0.201918	8.5988	0.58646	NM_003897
CYP1B1	-1.53318	7.59431	2.8578e-05	-0.137601	9.40016	0.61692	NM_000104
PJA1	-0.554039	7.21558	0.042292	-0.148829	7.1535	0.61902	NM_022368
SAMSN1	-0.73637	8.22271	0.00144528	-0.128898	8.33057	0.6362	NM_022136
OR2N1P	-0.72651	7.21091	0.04903	-0.162015	7.76494	0.65576
CTNNB1	-0.738433	8.82144	0.047712	-0.183605	8.64743	0.66928	NM_001904
FSTL3	-0.736111	8.4822	0.00044898	-0.0841381	8.82367	0.72156	NM_005860
ARPC5	-0.76979	11.2172	0.0004046	-0.100448	11.657	0.73606	NM_005717
