# Supplementary material for: An integrated genomic approach identifies that the PI3K/AKT/FOXO pathway is involved in breast cancer tumor initiation
Source: Oncotarget. 2015 Nov 22;7(3):2596–610. doi: 10.18632/oncotarget.6354 (PMC4823058; doi:10.18632/oncotarget.6354)
Supplement: Supplementary file 7 [file oncotarget-07-2596-s007.xls]

## Sheet: chart_0ED9F7D3ED3F1424683237063
Category	Term	Count	%	PValue	Genes	List Total	Pop Hits	Pop Total	Fold Enrichment	Bonferroni	Benjamini	FDR
GOTERM_BP_FAT	GO:0007398~ectoderm development	14	0.875547	3.03752e-08	KLK7, KRT6A, KRT6B, ELF3, CTNNB1, LAMB3, LAMA3, KRT17, KRT16, CTGF, SPRR1B, KRT14, LAMC2, CSTA	124	199	13528	7.67515	4.03375e-05	4.03375e-05	4.97259e-05
GOTERM_BP_FAT	GO:0008544~epidermis development	11	0.68793	6.74447e-06	KLK7, LAMB3, LAMA3, ELF3, KRT17, CTGF, KRT16, SPRR1B, KRT14, LAMC2, CSTA	124	184	13528	6.52209	0.00891669	0.00446833	0.0110405
GOTERM_BP_FAT	GO:0042127~regulation of cell proliferation	20	1.25078	8.57132e-05	FGFR1, KRT6A, IGFBP7, IGFBP6, PPP1CB, ITGB1, CTNNB1, TIMP1, MAGED1, HIF1A, ID2, ALOX15B, HMOX1, GRN, F3, SERPINE1, TGM2, MDM2, TGFB1I1, IGFBP3	124	787	13528	2.77247	0.107592	0.0372332	0.140225
GOTERM_BP_FAT	GO:0010035~response to inorganic substance	10	0.625391	0.000104802	SDC1, CRYAB, HMOX1, SERPINE1, KRT14, CALM3, MGP, NDRG1, MT1H, CTNNB1	124	205	13528	5.32179	0.129933	0.0341978	0.171429
GOTERM_BP_FAT	GO:0042060~wound healing	9	0.562852	0.00035194	SDC1, HIF1A, ITGA5, HMOX1, F3, SERPINE1, TFPI, LOX, TIMP3	124	191	13528	5.14069	0.373408	0.0892545	0.574589
GOTERM_BP_FAT	GO:0030334~regulation of cell migration	8	0.500313	0.000884388	HIF1A, LAMA3, SERPINE2, ALOX15B, HMOX1, F3, RRAS, IGFBP3	124	169	13528	5.16434	0.691177	0.177849	1.43799
GOTERM_BP_FAT	GO:0010038~response to metal ion	7	0.437774	0.00114432	SDC1, KRT14, CALM3, MGP, NDRG1, MT1H, CTNNB1	124	129	13528	5.91998	0.781403	0.195245	1.85693
GOTERM_BP_FAT	GO:0018149~peptide cross-linking	4	0.250156	0.00163688	SPRR1B, TGM2, DCN, CSTA	124	26	13528	16.7841	0.886456	0.238104	2.64622
GOTERM_BP_FAT	GO:0007155~cell adhesion	16	1.00063	0.00169608	MAEA, IGFBP7, ITGB5, MGP, CDH2, ITGB1, CTNNB1, LPXN, LAMB3, LAMA3, ITGA5, CTGF, TGFBI, ITGB6, LAMC2, TGFB1I1	124	700	13528	2.49364	0.895054	0.221572	2.74068
GOTERM_BP_FAT	GO:0022610~biological adhesion	16	1.00063	0.00171994	MAEA, IGFBP7, ITGB5, MGP, CDH2, ITGB1, CTNNB1, LPXN, LAMB3, LAMA3, ITGA5, CTGF, TGFBI, ITGB6, LAMC2, TGFB1I1	124	701	13528	2.49008	0.898333	0.204357	2.77873
GOTERM_BP_FAT	GO:0001568~blood vessel development	9	0.562852	0.00177669	HIF1A, CTGF, HMOX1, TGM2, LOX, CDH2, MMP2, CTNNB1, ANGPTL4	124	245	13528	4.00764	0.905725	0.193205	2.86915
GOTERM_BP_FAT	GO:0009894~regulation of catabolic process	6	0.375235	0.00181036	HIF1A, MDM2, ARNTL, PPP1CB, TIMP3, TIMP1	124	96	13528	6.81855	0.909855	0.181701	2.92278
GOTERM_BP_FAT	GO:0040012~regulation of locomotion	8	0.500313	0.00184862	HIF1A, LAMA3, SERPINE2, ALOX15B, HMOX1, F3, RRAS, IGFBP3	124	192	13528	4.5457	0.914329	0.172229	2.98368
GOTERM_BP_FAT	GO:0048545~response to steroid hormone stimulus	8	0.500313	0.00184862	SDC1, CRYAB, IGFBP7, HMOX1, GATA3, LOX, TIMP3, CTNNB1	124	192	13528	4.5457	0.914329	0.172229	2.98368
GOTERM_BP_FAT	GO:0051270~regulation of cell motion	8	0.500313	0.00190399	HIF1A, LAMA3, SERPINE2, ALOX15B, HMOX1, F3, RRAS, IGFBP3	124	193	13528	4.52215	0.920414	0.165381	3.07174
GOTERM_BP_FAT	GO:0001944~vasculature development	9	0.562852	0.00206697	HIF1A, CTGF, HMOX1, TGM2, LOX, CDH2, MMP2, CTNNB1, ANGPTL4	124	251	13528	3.91184	0.93593	0.167386	3.33052
GOTERM_BP_FAT	GO:0031329~regulation of cellular catabolic process	5	0.312695	0.00227701	HIF1A, MDM2, PPP1CB, TIMP3, TIMP1	124	61	13528	8.94236	0.951554	0.172385	3.66306
GOTERM_BP_FAT	GO:0045765~regulation of angiogenesis	5	0.312695	0.00256312	HIF1A, HMOX1, F3, SERPINE1, ANGPTL4	124	63	13528	8.65847	0.966899	0.181664	4.11432
GOTERM_BP_FAT	GO:0009611~response to wounding	13	0.813008	0.00319644	ELF3, S100A9, TIMP3, SDC1, HIF1A, ITGA5, CTGF, F3, HMOX1, ITGB6, SERPINE1, TFPI, LOX	124	530	13528	2.67596	0.98576	0.210381	5.10615
GOTERM_BP_FAT	GO:0007229~integrin-mediated signaling pathway	5	0.312695	0.0037579	ITGA5, CTGF, ITGB6, ITGB5, ITGB1	124	70	13528	7.79263	0.993261	0.231375	5.97737
GOTERM_BP_FAT	GO:0008284~positive regulation of cell proliferation	11	0.68793	0.00448499	FGFR1, KRT6A, HIF1A, ID2, F3, GRN, TGM2, MDM2, PPP1CB, ITGB1, TIMP1	124	414	13528	2.89871	0.997444	0.25805	7.09445
GOTERM_BP_FAT	GO:0070271~protein complex biogenesis	12	0.750469	0.00628352	STOM, LPXN, CRYAB, TGM2, GTF2H4, MLH1, MDM2, MGP, ANLN, CDH2, CTNNB1, ANGPTL4	124	505	13528	2.5924	0.999768	0.328749	9.80437
GOTERM_BP_FAT	GO:0006461~protein complex assembly	12	0.750469	0.00628352	STOM, LPXN, CRYAB, TGM2, GTF2H4, MLH1, MDM2, MGP, ANLN, CDH2, CTNNB1, ANGPTL4	124	505	13528	2.5924	0.999768	0.328749	9.80437
GOTERM_BP_FAT	GO:0007010~cytoskeleton organization	11	0.68793	0.00640761	MAEA, KRT16, CRYAB, KRT14, S100A9, MLH1, ANLN, ARPC5, ITGB1, GADD45A, CTNNB1	124	436	13528	2.75244	0.999804	0.321609	9.98857
GOTERM_BP_FAT	GO:0030855~epithelial cell differentiation	6	0.375235	0.00824891	LAMA3, ELF3, SPRR1B, KRT14, CSTA, TGFB1I1	124	137	13528	4.77796	0.999983	0.380139	12.6807
GOTERM_BP_FAT	GO:0007160~cell-matrix adhesion	5	0.312695	0.00877262	CTGF, ITGB6, ITGB5, ITGB1, CTNNB1	124	89	13528	6.12903	0.999992	0.385877	13.4325
GOTERM_BP_FAT	GO:0007584~response to nutrient	6	0.375235	0.00901235	KYNU, STC2, IGFBP7, HMOX1, MGP, TIMP3	124	140	13528	4.67558	0.999994	0.381777	13.7746
GOTERM_BP_FAT	GO:0034101~erythrocyte homeostasis	4	0.250156	0.00996896	MAEA, ID2, HMOX1, TIMP1	124	49	13528	8.90586	0.999998	0.400548	15.1272
GOTERM_BP_FAT	GO:0006952~defense response	13	0.813008	0.0101387	KYNU, MICA, NCF2, ELF3, S100A9, ITGB1, HIF1A, H2BFS, F3, GATA3, HMOX1, ITGB6, TPSB2	124	615	13528	2.30611	0.999999	0.394209	15.3651
GOTERM_BP_FAT	GO:0051726~regulation of cell cycle	9	0.562852	0.0106835	MAEA, ID2, ALOX15B, CDC23, MDM2, ANLN, PPP1CB, ITGB1, GADD45A	124	331	13528	2.96638	0.999999	0.399161	16.1244
GOTERM_BP_FAT	GO:0044092~negative regulation of molecular function	9	0.562852	0.011238	ID2, PSME1, HMOX1, CALM3, CDC23, CSTA, NQO1, GADD45A, ANGPTL4	124	334	13528	2.93973	1	0.404012	16.8907
GOTERM_BP_FAT	GO:0001837~epithelial to mesenchymal transition	3	0.187617	0.0114071	S100A4, HIF1A, CTNNB1	124	18	13528	18.1828	1	0.398216	17.1231
GOTERM_BP_FAT	GO:0042176~regulation of protein catabolic process	4	0.250156	0.0117254	MDM2, ARNTL, TIMP3, TIMP1	124	52	13528	8.39206	1	0.396656	17.5588
GOTERM_BP_FAT	GO:0031589~cell-substrate adhesion	5	0.312695	0.0121971	CTGF, ITGB6, ITGB5, ITGB1, CTNNB1	124	98	13528	5.56616	1	0.399079	18.2006
GOTERM_BP_FAT	GO:0030162~regulation of proteolysis	4	0.250156	0.0123478	SERPINE2, MDM2, TIMP3, TIMP1	124	53	13528	8.23372	1	0.393469	18.4047
GOTERM_BP_FAT	GO:0048514~blood vessel morphogenesis	7	0.437774	0.012609	HIF1A, CTGF, HMOX1, TGM2, CDH2, CTNNB1, ANGPTL4	124	211	13528	3.61932	1	0.39081	18.7573
GOTERM_BP_FAT	GO:0016477~cell migration	8	0.500313	0.0130285	HIF1A, ITGA5, CTGF, PLXNA2, BARHL1, S100A9, CDH2, ITGB1	124	276	13528	3.16223	1	0.392005	19.3205
GOTERM_BP_FAT	GO:0010033~response to organic substance	14	0.875547	0.0139586	EGR1, KYNU, CYP1B1, CRYAB, IGFBP7, MGP, TIMP3, CTNNB1, DUSP4, SDC1, ID2, HMOX1, GATA3, LOX	124	721	13528	2.11838	1	0.404613	20.5561
GOTERM_BP_FAT	GO:0048771~tissue remodeling	4	0.250156	0.0143274	HIF1A, ELF3, TGM2, CTNNB1	124	56	13528	7.79263	1	0.404264	21.0412
GOTERM_BP_FAT	GO:0042981~regulation of apoptosis	15	0.938086	0.0143748	IER3, MAEA, CRYAB, BARHL1, MLH1, TIMP3, MAGED1, ALOX15B, F3, HMOX1, TGM2, FAIM, NQO1, IGFBP3, ANGPTL4	124	804	13528	2.03539	1	0.397102	21.1033
GOTERM_BP_FAT	GO:0051329~interphase of mitotic cell cycle	5	0.312695	0.0144234	CDC23, MDM2, PPP1CB, ITGB1, GADD45A	124	103	13528	5.29596	1	0.390253	21.167
GOTERM_BP_FAT	GO:0030336~negative regulation of cell migration	4	0.250156	0.0150249	ALOX15B, HMOX1, RRAS, IGFBP3	124	57	13528	7.65591	1	0.395052	21.9509
GOTERM_BP_FAT	GO:0043627~response to estrogen stimulus	5	0.312695	0.0153813	CRYAB, HMOX1, GATA3, TIMP3, CTNNB1	124	105	13528	5.19508	1	0.394727	22.4119
GOTERM_BP_FAT	GO:0043066~negative regulation of apoptosis	9	0.562852	0.0154947	IER3, MAEA, CRYAB, HMOX1, BARHL1, F3, TGM2, FAIM, ANGPTL4	124	354	13528	2.77365	1	0.389674	22.5581
GOTERM_BP_FAT	GO:0043067~regulation of programmed cell death	15	0.938086	0.0155498	IER3, MAEA, CRYAB, BARHL1, MLH1, TIMP3, MAGED1, ALOX15B, F3, HMOX1, TGM2, FAIM, NQO1, IGFBP3, ANGPTL4	124	812	13528	2.01533	1	0.383691	22.629
GOTERM_BP_FAT	GO:0051325~interphase	5	0.312695	0.0158749	CDC23, MDM2, PPP1CB, ITGB1, GADD45A	124	106	13528	5.14607	1	0.383057	23.0463
GOTERM_BP_FAT	GO:0010941~regulation of cell death	15	0.938086	0.016009	IER3, MAEA, CRYAB, BARHL1, MLH1, TIMP3, MAGED1, ALOX15B, F3, HMOX1, TGM2, FAIM, NQO1, IGFBP3, ANGPTL4	124	815	13528	2.00792	1	0.378902	23.2177
GOTERM_BP_FAT	GO:0043062~extracellular structure organization	6	0.375235	0.0165413	ELF3, TGFBI, DCN, LOX, CDH2, CTNNB1	124	163	13528	4.01583	1	0.382164	23.8948
GOTERM_BP_FAT	GO:0043069~negative regulation of programmed cell death	9	0.562852	0.0167207	IER3, MAEA, CRYAB, HMOX1, BARHL1, F3, TGM2, FAIM, ANGPTL4	124	359	13528	2.73502	1	0.379012	24.1218
GOTERM_BP_FAT	GO:0045103~intermediate filament-based process	3	0.187617	0.0168203	KRT16, VIM, KRT14	124	22	13528	14.8768	1	0.374572	24.2475
GOTERM_BP_FAT	GO:0006979~response to oxidative stress	6	0.375235	0.0169408	SDC1, HIF1A, CRYAB, HMOX1, SERPINE1, NQO1	124	164	13528	3.99135	1	0.370648	24.3995
GOTERM_BP_FAT	GO:0060548~negative regulation of cell death	9	0.562852	0.0169741	IER3, MAEA, CRYAB, HMOX1, BARHL1, F3, TGM2, FAIM, ANGPTL4	124	360	13528	2.72742	1	0.365363	24.4413
GOTERM_BP_FAT	GO:0060429~epithelium development	7	0.437774	0.0174974	LAMA3, ELF3, SPRR1B, KRT14, CSTA, TGFB1I1, CTNNB1	124	227	13528	3.36422	1	0.368497	25.0971
GOTERM_BP_FAT	GO:0065003~macromolecular complex assembly	13	0.813008	0.0178498	CRYAB, GTF2H4, MGP, MLH1, ANLN, CDH2, CTNNB1, STOM, LPXN, H2BFS, TGM2, MDM2, ANGPTL4	124	665	13528	2.13272	1	0.3687	25.5357
GOTERM_BP_FAT	GO:0040013~negative regulation of locomotion	4	0.250156	0.0180047	ALOX15B, HMOX1, RRAS, IGFBP3	124	61	13528	7.15389	1	0.365709	25.7277
GOTERM_BP_FAT	GO:0009725~response to hormone stimulus	9	0.562852	0.0188263	SDC1, CRYAB, IGFBP7, HMOX1, GATA3, MGP, LOX, TIMP3, CTNNB1	124	367	13528	2.6754	1	0.373371	26.7385
GOTERM_BP_FAT	GO:0009628~response to abiotic stimulus	9	0.562852	0.0191023	MICA, CRYAB, IGFBP7, SLC2A1, KRT14, MGP, CACNA1C, SNAI2, TIMP3	124	368	13528	2.66813	1	0.372301	27.0751
GOTERM_BP_FAT	GO:0051271~negative regulation of cell motion	4	0.250156	0.019609	ALOX15B, HMOX1, RRAS, IGFBP3	124	63	13528	6.92678	1	0.374768	27.6893
GOTERM_BP_FAT	GO:0051259~protein oligomerization	6	0.375235	0.0212933	STOM, CRYAB, TGM2, CDH2, CTNNB1, ANGPTL4	124	174	13528	3.76196	1	0.394352	29.6965
GOTERM_BP_FAT	GO:0048870~cell motility	8	0.500313	0.0220255	HIF1A, ITGA5, CTGF, PLXNA2, BARHL1, S100A9, CDH2, ITGB1	124	307	13528	2.84291	1	0.399472	30.5526
GOTERM_BP_FAT	GO:0051674~localization of cell	8	0.500313	0.0220255	HIF1A, ITGA5, CTGF, PLXNA2, BARHL1, S100A9, CDH2, ITGB1	124	307	13528	2.84291	1	0.399472	30.5526
GOTERM_BP_FAT	GO:0045766~positive regulation of angiogenesis	3	0.187617	0.0231138	HIF1A, F3, ANGPTL4	124	26	13528	12.5881	1	0.40925	31.8069
GOTERM_BP_FAT	GO:0045321~leukocyte activation	7	0.437774	0.0231423	EGR1, MICA, ULBP2, MLH1, NDRG1, ITGB1, CTNNB1	124	242	13528	3.15569	1	0.404429	31.8394
GOTERM_BP_FAT	GO:0043933~macromolecular complex subunit organization	13	0.813008	0.028	CRYAB, GTF2H4, MGP, MLH1, ANLN, CDH2, CTNNB1, STOM, LPXN, H2BFS, TGM2, MDM2, ANGPTL4	124	710	13528	1.99755	1	0.461124	37.1811
GOTERM_BP_FAT	GO:0006928~cell motion	10	0.625391	0.0292124	HIF1A, ITGA5, CTGF, PLXNA2, BARHL1, VIM, S100A9, ARPC5, CDH2, ITGB1	124	475	13528	2.29677	1	0.470081	38.4516
GOTERM_BP_FAT	GO:0000302~response to reactive oxygen species	4	0.250156	0.0308431	SDC1, CRYAB, HMOX1, SERPINE1	124	75	13528	5.81849	1	0.483351	40.1225
GOTERM_BP_FAT	GO:0009719~response to endogenous stimulus	9	0.562852	0.031471	SDC1, CRYAB, IGFBP7, HMOX1, GATA3, MGP, LOX, TIMP3, CTNNB1	124	405	13528	2.42437	1	0.484964	40.7543
GOTERM_BP_FAT	GO:0001558~regulation of cell growth	6	0.375235	0.0320475	DAB2, CTGF, CRYAB, IGFBP7, IGFBP6, IGFBP3	124	194	13528	3.37413	1	0.485972	41.329
GOTERM_BP_FAT	GO:0031667~response to nutrient levels	6	0.375235	0.0339069	KYNU, STC2, IGFBP7, HMOX1, MGP, TIMP3	124	197	13528	3.32274	1	0.500468	43.1471
GOTERM_BP_FAT	GO:0046649~lymphocyte activation	6	0.375235	0.0351831	EGR1, MICA, ULBP2, MLH1, ITGB1, CTNNB1	124	199	13528	3.28935	1	0.508319	44.3642
GOTERM_BP_FAT	GO:0043619~regulation of transcription from RNA polymerase II promoter in response to oxidative stress	2	0.125078	0.0358799	HIF1A, HMOX1	124	4	13528	54.5484	1	0.510119	45.0183
GOTERM_BP_FAT	GO:0033631~cell-cell adhesion mediated by integrin	2	0.125078	0.0358799	ITGA5, ITGB1	124	4	13528	54.5484	1	0.510119	45.0183
GOTERM_BP_FAT	GO:0051045~negative regulation of membrane protein ectodomain proteolysis	2	0.125078	0.0358799	TIMP3, TIMP1	124	4	13528	54.5484	1	0.510119	45.0183
GOTERM_BP_FAT	GO:0040008~regulation of growth	8	0.500313	0.0360716	DAB2, CTGF, CRYAB, ALOX15B, IGFBP7, IGFBP6, CACNA1C, IGFBP3	124	341	13528	2.55946	1	0.506918	45.197
GOTERM_BP_FAT	GO:0002520~immune system development	7	0.437774	0.0401787	EGR1, MAEA, ID2, MLH1, ITGB1, CTNNB1, TIMP1	124	276	13528	2.76695	1	0.540669	48.8969
GOTERM_BP_FAT	GO:0042592~homeostatic process	13	0.813008	0.0404511	MAEA, TIMP1, CTNNB1, HIF1A, ID2, HMOX1, SERPINE1, MT2A, TGM2, CACNA1C, MT1H, GLRX, FTL	124	751	13528	1.88849	1	0.538067	49.1338
GOTERM_BP_FAT	GO:0051094~positive regulation of developmental process	7	0.437774	0.0413759	HIF1A, ID2, F3, TGFB1I1, IGFBP3, CTNNB1, ANGPTL4	124	278	13528	2.74704	1	0.541316	49.9305
GOTERM_BP_FAT	GO:0002246~healing during inflammatory response	2	0.125078	0.0446485	HIF1A, HMOX1	124	5	13528	43.6387	1	0.564355	52.6565
GOTERM_BP_FAT	GO:0007598~blood coagulation, extrinsic pathway	2	0.125078	0.0446485	F3, TFPI	124	5	13528	43.6387	1	0.564355	52.6565
GOTERM_BP_FAT	GO:0043618~regulation of transcription from RNA polymerase II promoter in response to stress	2	0.125078	0.0446485	HIF1A, HMOX1	124	5	13528	43.6387	1	0.564355	52.6565
GOTERM_BP_FAT	GO:0043620~regulation of transcription in response to stress	2	0.125078	0.0446485	HIF1A, HMOX1	124	5	13528	43.6387	1	0.564355	52.6565
GOTERM_BP_FAT	GO:0001525~angiogenesis	5	0.312695	0.0460299	HIF1A, CTGF, HMOX1, CTNNB1, ANGPTL4	124	148	13528	3.6857	1	0.570729	53.7648
GOTERM_BP_FAT	GO:0001775~cell activation	7	0.437774	0.0470421	EGR1, MICA, ULBP2, MLH1, NDRG1, ITGB1, CTNNB1	124	287	13528	2.6609	1	0.573946	54.5614
GOTERM_BP_FAT	GO:0009991~response to extracellular stimulus	6	0.375235	0.0503834	KYNU, STC2, IGFBP7, HMOX1, MGP, TIMP3	124	220	13528	2.97537	1	0.594784	57.1003
GOTERM_BP_FAT	GO:0051260~protein homooligomerization	4	0.250156	0.0555745	STOM, CRYAB, TGM2, ANGPTL4	124	95	13528	4.59355	1	0.626987	60.7823
GOTERM_BP_FAT	GO:0030218~erythrocyte differentiation	3	0.187617	0.0581462	MAEA, ID2, TIMP1	124	43	13528	7.6114	1	0.639378	62.4944
GOTERM_BP_FAT	GO:0030324~lung development	4	0.250156	0.0613815	CTGF, MGP, LOX, CTNNB1	124	99	13528	4.40795	1	0.655223	64.5487
GOTERM_BP_FAT	GO:0033627~cell adhesion mediated by integrin	2	0.125078	0.0619492	ITGA5, ITGB1	124	7	13528	31.1705	1	0.654094	64.8981
GOTERM_BP_FAT	GO:0043353~enucleate erythrocyte differentiation	2	0.125078	0.0619492	MAEA, ID2	124	7	13528	31.1705	1	0.654094	64.8981
GOTERM_BP_FAT	GO:0006366~transcription from RNA polymerase II promoter	6	0.375235	0.062368	HIF1A, ELF3, GATA3, GTF2H4, HSF2BP, TGFB1I1	124	234	13528	2.79735	1	0.652088	65.1537
GOTERM_BP_FAT	GO:0008219~cell death	12	0.750469	0.0627148	MAGED1, IER3, PEG10, MICA, HMOX1, F3, PKM2, TGM2, MMD, FAIM, GADD45A, CTNNB1	124	719	13528	1.82081	1	0.649684	65.3642
GOTERM_BP_FAT	GO:0048872~homeostasis of number of cells	4	0.250156	0.062876	MAEA, ID2, HMOX1, TIMP1	124	100	13528	4.36387	1	0.646204	65.4615
GOTERM_BP_FAT	GO:0030097~hemopoiesis	6	0.375235	0.0642014	EGR1, MAEA, ID2, ITGB1, CTNNB1, TIMP1	124	236	13528	2.77365	1	0.649726	66.2526
GOTERM_BP_FAT	GO:0021700~developmental maturation	4	0.250156	0.0643874	MAEA, MMP2, CTNNB1, TIMP1	124	101	13528	4.32066	1	0.646476	66.3622
GOTERM_BP_FAT	GO:0016265~death	12	0.750469	0.0652214	MAGED1, IER3, PEG10, MICA, HMOX1, F3, PKM2, TGM2, MMD, FAIM, GADD45A, CTNNB1	124	724	13528	1.80823	1	0.64707	66.8498
GOTERM_BP_FAT	GO:0055114~oxidation reduction	11	0.68793	0.0657796	AKR1C2, CYP1B1, ALOX15B, MAOA, HMOX1, AKR1B1, LOX, NQO1, ALDH3A1, GLRX, FTL	124	639	13528	1.87804	1	0.646062	67.1723
GOTERM_BP_FAT	GO:0030323~respiratory tube development	4	0.250156	0.0659155	CTGF, MGP, LOX, CTNNB1	124	102	13528	4.2783	1	0.642645	67.2504
GOTERM_BP_FAT	GO:0055066~di-, tri-valent inorganic cation homeostasis	6	0.375235	0.0670081	HMOX1, MT2A, TGM2, CACNA1C, MT1H, FTL	124	239	13528	2.73883	1	0.644747	67.8719
GOTERM_BP_FAT	GO:0006690~icosanoid metabolic process	3	0.187617	0.068012	AKR1C2, PTGDS, ALOX15B	124	47	13528	6.96362	1	0.646302	68.4332
GOTERM_BP_FAT	GO:0030198~extracellular matrix organization	4	0.250156	0.0690215	ELF3, TGFBI, DCN, LOX	124	104	13528	4.19603	1	0.647853	68.9883
GOTERM_BP_FAT	GO:0043249~erythrocyte maturation	2	0.125078	0.0704826	MAEA, TIMP1	124	8	13528	27.2742	1	0.651819	69.7755
GOTERM_BP_FAT	GO:0042593~glucose homeostasis	3	0.187617	0.0731378	HIF1A, SERPINE1, CACNA1C	124	49	13528	6.67939	1	0.661942	71.1583
GOTERM_BP_FAT	GO:0033500~carbohydrate homeostasis	3	0.187617	0.0731378	HIF1A, SERPINE1, CACNA1C	124	49	13528	6.67939	1	0.661942	71.1583
GOTERM_BP_FAT	GO:0060541~respiratory system development	4	0.250156	0.0754292	CTGF, MGP, LOX, CTNNB1	124	108	13528	4.04062	1	0.669772	72.3036
GOTERM_BP_FAT	GO:0001701~in utero embryonic development	5	0.312695	0.076694	DAB2, HIF1A, LY6E, GRN, ITGB1	124	176	13528	3.09934	1	0.67223	72.9174
GOTERM_BP_FAT	GO:0014031~mesenchymal cell development	3	0.187617	0.0783839	S100A4, HIF1A, CTNNB1	124	51	13528	6.41746	1	0.676698	73.7176
GOTERM_BP_FAT	GO:0033559~unsaturated fatty acid metabolic process	3	0.187617	0.0783839	AKR1C2, PTGDS, ALOX15B	124	51	13528	6.41746	1	0.676698	73.7176
GOTERM_BP_FAT	GO:0048762~mesenchymal cell differentiation	3	0.187617	0.0783839	S100A4, HIF1A, CTNNB1	124	51	13528	6.41746	1	0.676698	73.7176
GOTERM_BP_FAT	GO:0060485~mesenchyme development	3	0.187617	0.0810503	S100A4, HIF1A, CTNNB1	124	52	13528	6.29404	1	0.685632	74.9351
GOTERM_BP_FAT	GO:0032269~negative regulation of cellular protein metabolic process	5	0.312695	0.081746	PSME1, CDC23, IGFBP3, TIMP3, TIMP1	124	180	13528	3.03047	1	0.685147	75.2439
GOTERM_BP_FAT	GO:0001503~ossification	4	0.250156	0.0872481	CTGF, MGP, IGFBP3, MMP2	124	115	13528	3.79467	1	0.706123	77.5636
GOTERM_BP_FAT	GO:0048534~hemopoietic or lymphoid organ development	6	0.375235	0.0885376	EGR1, MAEA, ID2, ITGB1, CTNNB1, TIMP1	124	260	13528	2.51762	1	0.708035	78.0769
GOTERM_BP_FAT	GO:0051592~response to calcium ion	3	0.187617	0.0892136	SDC1, CALM3, MGP	124	55	13528	5.95073	1	0.707324	78.3416
GOTERM_BP_FAT	GO:0051248~negative regulation of protein metabolic process	5	0.312695	0.0909733	PSME1, CDC23, IGFBP3, TIMP3, TIMP1	124	187	13528	2.91703	1	0.711142	79.0165
GOTERM_BP_FAT	GO:0009408~response to heat	3	0.187617	0.0919872	MICA, CRYAB, IGFBP7	124	56	13528	5.84447	1	0.711815	79.3964
GOTERM_BP_FAT	GO:0042542~response to hydrogen peroxide	3	0.187617	0.0919872	SDC1, CRYAB, HMOX1	124	56	13528	5.84447	1	0.711815	79.3964
GOTERM_BP_FAT	GO:0045787~positive regulation of cell cycle	3	0.187617	0.0947858	ID2, MDM2, PPP1CB	124	57	13528	5.74194	1	0.719619	80.4117
GOTERM_BP_FAT	GO:0051310~metaphase plate congression	2	0.125078	0.0956235	MLH1, CDC23	124	11	13528	19.8358	1	0.719507	80.7064
GOTERM_BP_FAT	GO:0043065~positive regulation of apoptosis	8	0.500313	0.0971504	MAGED1, ALOX15B, HMOX1, TGM2, MLH1, NQO1, IGFBP3, TIMP3	124	430	13528	2.02971	1	0.722069	81.2327
GOTERM_BP_FAT	GO:0007588~excretion	3	0.187617	0.0976089	DAB2, HMOX1, CACNA1C	124	58	13528	5.64294	1	0.720491	81.3881
GOTERM_BP_FAT	GO:0014070~response to organic cyclic substance	4	0.250156	0.0979616	IGFBP7, HMOX1, TIMP3, CTNNB1	124	121	13528	3.6065	1	0.718529	81.5069
GOTERM_BP_FAT	GO:0042692~muscle cell differentiation	4	0.250156	0.0979616	SDC1, BIN1, ITGB1, CTNNB1	124	121	13528	3.6065	1	0.718529	81.5069
GOTERM_BP_FAT	GO:0043068~positive regulation of programmed cell death	8	0.500313	0.0998508	MAGED1, ALOX15B, HMOX1, TGM2, MLH1, NQO1, IGFBP3, TIMP3	124	433	13528	2.01564	1	0.722418	82.1308

## Sheet: Blad1
Term	Count	PValue
GO:0007398~ectoderm development	14	3.03752e-08
GO:0008544~epidermis development	11	6.74447e-06
GO:0042127~regulation of cell proliferation	20	8.57132e-05
GO:0010035~response to inorganic substance	10	0.000104802
GO:0042060~wound healing	9	0.00035194
GO:0030334~regulation of cell migration	8	0.000884388
GO:0010038~response to metal ion	7	0.00114432
GO:0018149~peptide cross-linking	4	0.00163688
GO:0007155~cell adhesion	16	0.00169608
GO:0022610~biological adhesion	16	0.00171994
GO:0001568~blood vessel development	9	0.00177669
GO:0009894~regulation of catabolic process	6	0.00181036
GO:0040012~regulation of locomotion	8	0.00184862
GO:0048545~response to steroid hormone stimulus	8	0.00184862
GO:0051270~regulation of cell motion	8	0.00190399
GO:0001944~vasculature development	9	0.00206697
GO:0031329~regulation of cellular catabolic process	5	0.00227701
GO:0045765~regulation of angiogenesis	5	0.00256312
GO:0009611~response to wounding	13	0.00319644
GO:0007229~integrin-mediated signaling pathway	5	0.0037579
GO:0008284~positive regulation of cell proliferation	11	0.00448499
GO:0070271~protein complex biogenesis	12	0.00628352
GO:0006461~protein complex assembly	12	0.00628352
GO:0007010~cytoskeleton organization	11	0.00640761
GO:0030855~epithelial cell differentiation	6	0.00824891
GO:0007160~cell-matrix adhesion	5	0.00877262
GO:0007584~response to nutrient	6	0.00901235
GO:0034101~erythrocyte homeostasis	4	0.00996896
GO:0006952~defense response	13	0.0101387
GO:0051726~regulation of cell cycle	9	0.0106835
GO:0044092~negative regulation of molecular function	9	0.011238
GO:0001837~epithelial to mesenchymal transition	3	0.0114071
GO:0042176~regulation of protein catabolic process	4	0.0117254
GO:0031589~cell-substrate adhesion	5	0.0121971
GO:0030162~regulation of proteolysis	4	0.0123478
GO:0048514~blood vessel morphogenesis	7	0.012609
GO:0016477~cell migration	8	0.0130285
GO:0010033~response to organic substance	14	0.0139586
GO:0048771~tissue remodeling	4	0.0143274
GO:0042981~regulation of apoptosis	15	0.0143748
GO:0051329~interphase of mitotic cell cycle	5	0.0144234
GO:0030336~negative regulation of cell migration	4	0.0150249
GO:0043627~response to estrogen stimulus	5	0.0153813
GO:0043066~negative regulation of apoptosis	9	0.0154947
GO:0043067~regulation of programmed cell death	15	0.0155498
GO:0051325~interphase	5	0.0158749
GO:0010941~regulation of cell death	15	0.016009
GO:0043062~extracellular structure organization	6	0.0165413
GO:0043069~negative regulation of programmed cell death	9	0.0167207
GO:0045103~intermediate filament-based process	3	0.0168203
GO:0006979~response to oxidative stress	6	0.0169408
GO:0060548~negative regulation of cell death	9	0.0169741
GO:0060429~epithelium development	7	0.0174974
GO:0065003~macromolecular complex assembly	13	0.0178498
GO:0040013~negative regulation of locomotion	4	0.0180047
GO:0009725~response to hormone stimulus	9	0.0188263
GO:0009628~response to abiotic stimulus	9	0.0191023
GO:0051271~negative regulation of cell motion	4	0.019609
GO:0051259~protein oligomerization	6	0.0212933
GO:0048870~cell motility	8	0.0220255
GO:0051674~localization of cell	8	0.0220255
GO:0045766~positive regulation of angiogenesis	3	0.0231138
GO:0045321~leukocyte activation	7	0.0231423
GO:0043933~macromolecular complex subunit organization	13	0.028
GO:0006928~cell motion	10	0.0292124
GO:0000302~response to reactive oxygen species	4	0.0308431
GO:0009719~response to endogenous stimulus	9	0.031471
GO:0001558~regulation of cell growth	6	0.0320475
GO:0031667~response to nutrient levels	6	0.0339069
GO:0046649~lymphocyte activation	6	0.0351831
GO:0043619~regulation of transcription from RNA polymerase II promoter in response to oxidative stress	2	0.0358799
GO:0033631~cell-cell adhesion mediated by integrin	2	0.0358799
GO:0051045~negative regulation of membrane protein ectodomain proteolysis	2	0.0358799
GO:0040008~regulation of growth	8	0.0360716
GO:0002520~immune system development	7	0.0401787
GO:0042592~homeostatic process	13	0.0404511
GO:0051094~positive regulation of developmental process	7	0.0413759
GO:0002246~healing during inflammatory response	2	0.0446485
GO:0007598~blood coagulation, extrinsic pathway	2	0.0446485
GO:0043618~regulation of transcription from RNA polymerase II promoter in response to stress	2	0.0446485
GO:0043620~regulation of transcription in response to stress	2	0.0446485
GO:0001525~angiogenesis	5	0.0460299
GO:0001775~cell activation	7	0.0470421
GO:0009991~response to extracellular stimulus	6	0.0503834
GO:0051260~protein homooligomerization	4	0.0555745
GO:0030218~erythrocyte differentiation	3	0.0581462
GO:0030324~lung development	4	0.0613815
GO:0033627~cell adhesion mediated by integrin	2	0.0619492
GO:0043353~enucleate erythrocyte differentiation	2	0.0619492
GO:0006366~transcription from RNA polymerase II promoter	6	0.062368
GO:0008219~cell death	12	0.0627148
GO:0048872~homeostasis of number of cells	4	0.062876
GO:0030097~hemopoiesis	6	0.0642014
GO:0021700~developmental maturation	4	0.0643874
GO:0016265~death	12	0.0652214
GO:0055114~oxidation reduction	11	0.0657796
GO:0030323~respiratory tube development	4	0.0659155
GO:0055066~di-, tri-valent inorganic cation homeostasis	6	0.0670081
GO:0006690~icosanoid metabolic process	3	0.068012
GO:0030198~extracellular matrix organization	4	0.0690215
GO:0043249~erythrocyte maturation	2	0.0704826
GO:0042593~glucose homeostasis	3	0.0731378
GO:0033500~carbohydrate homeostasis	3	0.0731378
GO:0060541~respiratory system development	4	0.0754292
GO:0001701~in utero embryonic development	5	0.076694
GO:0014031~mesenchymal cell development	3	0.0783839
GO:0033559~unsaturated fatty acid metabolic process	3	0.0783839
GO:0048762~mesenchymal cell differentiation	3	0.0783839
GO:0060485~mesenchyme development	3	0.0810503
GO:0032269~negative regulation of cellular protein metabolic process	5	0.081746
GO:0001503~ossification	4	0.0872481
GO:0048534~hemopoietic or lymphoid organ development	6	0.0885376
GO:0051592~response to calcium ion	3	0.0892136
GO:0051248~negative regulation of protein metabolic process	5	0.0909733
GO:0009408~response to heat	3	0.0919872
GO:0042542~response to hydrogen peroxide	3	0.0919872
GO:0045787~positive regulation of cell cycle	3	0.0947858
GO:0051310~metaphase plate congression	2	0.0956235
GO:0043065~positive regulation of apoptosis	8	0.0971504
GO:0007588~excretion	3	0.0976089
GO:0014070~response to organic cyclic substance	4	0.0979616
GO:0042692~muscle cell differentiation	4	0.0979616
GO:0043068~positive regulation of programmed cell death	8	0.0998508
