# Supplementary material for: An integrated genomic approach identifies that the PI3K/AKT/FOXO pathway is involved in breast cancer tumor initiation
Source: Oncotarget. 2015 Nov 22;7(3):2596–610. doi: 10.18632/oncotarget.6354 (PMC4823058; doi:10.18632/oncotarget.6354)
Supplement: Supplementary file 8 [file oncotarget-07-2596-s008.xlsx]

## Sheet: MCF7-Up
			MCF7: Foxo3A-oligo2(3) vs PRS-GFP(6)			MCF7: Foxo3A-oligo4(5) vs PRS-GFP(6)
description	genbank	symbol	M	A	P	M	A	P
TRICARBOXYLATE TRANSPORT PROTEIN, MITOCHONDRIAL PRECURSOR (CITRATE TRANSPORT PROTEIN) (CTP) (TRICARBOXYLATE CARRIER PROTEIN)	BC008061	SLC25A1	2.24185	8.17328	8.5302e-13	2.28241	8.03748	7.9242e-14
THIOREDOXIN INTERACTING PROTEIN; UPREGULATED BY 1,25-DIHYDROXYVITAMIN D-3	S73591	TXNIP	1.64246	8.80645	7.2892e-10	1.98922	8.77901	1.10144e-10
ASPARAGINE SYNTHETASE [GLUTAMINE-HYDROLYZING] (EC 6.3.5.4) (GLUTAMINE- DEPENDENT ASPARAGINE SYNTHETASE) (TS11 CELL CYCLE CONTROL PROTEIN)	M27054	ASNS	0.90801	10.3281	2.5416e-05	1.78525	10.591	5.5222e-12
GROWTH ARREST AND DNA-DAMAGE-INDUCIBLE PROTEIN GADD153 (DNA-DAMAGE INDUCIBLE TRANSCRIPT 3) (DDIT3) (C/EBP-HOMOLOGOUS PROTEIN) (CHOP)	S62138	DDIT3	0.538326	6.96124	0.0338	1.66656	7.3166	1.14246e-06
BIFUNCTIONAL METHYLENETETRAHYDROFOLATE DEHYDROGENASE/CYCLOHYDROLASE, MITOCHONDRIAL PRECURSOR [INCLUDES: NAD-DEPENDENT METHYLENETETRAHYDROFOLATE DEHYDROGENASE (EC 1.5.1.15); METHENYLTETRAHYDROFOLATE CYCLOHYDROLASE (EC 3.5.4.9)]	BC017054	MTHFD2	0.711175	9.36184	0.00075714	1.37356	9.58329	2.8022e-05
PROTO-ONCOGENE TYROSINE-PROTEIN KINASE SRC (EC 2.7.1.112) (P60-SRC) (C-SRC)	X04000	SRC	0.810543	10.1976	0.0185872	1.30774	10.6197	6.7754e-09
PHOSPHOENOLPYRUVATE CARBOXYKINASE, MITOCHONDRIAL PRECURSOR [GTP] (EC 4.1.1.32) (PHOSPHOENOLPYRUVATE CARBOXYLASE) (PEPCK-M)	BC001454	PCK2	1.15746	7.86376	0.00040876	1.27188	7.82144	1.94592e-05
	BC025724	RDH12	1.01429	6.26631	0.0007116	1.23487	6.21426	0.00083612
	AK026945	C20orf97	0.994666	10.0846	1.60244e-06	1.21758	10.0898	3.6804e-07
GLUCOCORTICOID-INDUCED LEUCINE ZIPPER PROTEIN (DELTA SLEEP-INDUCING PEPTIDE IMMUNOREACTOR) (DSIP-IMMUNOREACTIVE PEPTIDE) (DIP PROTEIN) (HDIP) (TSC-22-LIKE PROTEIN) (TSC-22R)	AK092645	DSIPI	1.18011	10.2775	2.208e-06	1.14503	9.99952	0.000145578
SERYL-TRNA SYNTHETASE (EC 6.1.1.11) (SERINE--TRNA LIGASE) (SERRS)	BC009390	SARS	0.547887	11.871	0.025114	1.13567	11.9608	0.000197534
SERYL-TRNA SYNTHETASE (EC 6.1.1.11) (SERINE--TRNA LIGASE) (SERRS)	BC009390	SARS	0.520268	10.4457	0.044528	1.11206	10.6255	1.4437e-06
GASTROTROPIN (GT) (ILEAL LIPID-BINDING PROTEIN) (ILBP) (INTESTINAL 15 KDA PROTEIN) (I-15P) (INTESTINAL BILE ACID-BINDING PROTEIN) (I-BABP)	AJ250902	FABP6	0.744594	9.49153	0.0011494	1.11011	9.84311	1.46836e-05
60S RIBOSOMAL PROTEIN L22 (EPSTEIN-BARR VIRUS SMALL RNA ASSOCIATED PROTEIN) (EBER ASSOCIATED PROTEIN) (EAP) (HEPARIN BINDING PROTEIN HBP15)	D17652	RPL22	0.531576	9.94866	0.021682	1.10875	10.1237	0.00143016
GALECTIN-8 (GAL-8) (PROSTATE CARCINOMA TUMOR ANTIGEN 1) (PCTA-1) (PO66 CARBOHYDRATE-BINDING PROTEIN) (PO66-CBP)	BC016486	LGALS8	0.576394	6.89041	0.02349	1.104	7.06751	0.00027608
GLUCOCORTICOID-INDUCED LEUCINE ZIPPER PROTEIN (DELTA SLEEP-INDUCING PEPTIDE IMMUNOREACTOR) (DSIP-IMMUNOREACTIVE PEPTIDE) (DIP PROTEIN) (HDIP) (TSC-22-LIKE PROTEIN) (TSC-22R)	Z50781	DSIPI	1.57763	7.02778	1.02596e-06	1.09303	6.8359	7.154e-06
HOMOCYSTEINE-RESPONSIVE ENDOPLASMIC RETICULUM-RESIDENT UBIQUITIN-LIKE DOMAIN MEMBER 1 PROTEIN (METHYL METHANESULFONATE (MMF)-INDUCIBLE FRAGMENT PROTEIN 1)	BC009739	HERPUD1	1.19187	7.92337	0.00089708	1.06283	7.75276	3.4676e-05
HOMOCYSTEINE-RESPONSIVE ENDOPLASMIC RETICULUM-RESIDENT UBIQUITIN-LIKE DOMAIN MEMBER 1 PROTEIN (METHYL METHANESULFONATE (MMF)-INDUCIBLE FRAGMENT PROTEIN 1)	BC009739	HERPUD1	1.08497	9.20118	1.31468e-06	1.05468	8.9737	3.9082e-06
SUCCINATE SEMIALDEHYDE DEHYDROGENASE, MITOCHONDRIAL PRECURSOR (EC 1.2.1.24) (NAD(+)-DEPENDENT SUCCINIC SEMIALDEHYDE DEHYDROGENASE)	L34820	ALDH5A1	0.501844	7.38258	0.032912	1.04335	7.44773	0.0034562
GAMMA-SARCOGLYCAN (GAMMA-SG) (35 KDA DYSTROPHIN-ASSOCIATED GLYCOPROTEIN) (35DAG)	U63394	SGCG	0.908272	7.60221	0.0004744	1.01903	7.54734	3.0584e-06
D-SITE-BINDING PROTEIN (ALBUMIN D BOX-BINDING PROTEIN) (TAXREB302)	D28468	DBP	1.10822	7.53724	2.522e-06	0.984934	7.38325	0.0048212
TRICARBOXYLATE TRANSPORT PROTEIN, MITOCHONDRIAL PRECURSOR (CITRATE TRANSPORT PROTEIN) (CTP) (TRICARBOXYLATE CARRIER PROTEIN)	BC008061	SLC25A1	0.843673	12.0979	0.000130982	0.959621	11.8945	0.00078118
POTENTIAL PHOSPHOLIPID-TRANSPORTING ATPASE IIA (EC 3.6.1.-)	AL035684	ATP9A	1.05899	9.67772	2.1978e-05	0.918044	9.50149	2.2754e-05
RETINOIC ACID-BINDING PROTEIN I, CELLULAR (CRABP-I)	BC022069	CRABP1	0.784359	9.53498	0.00032348	0.910908	9.33894	2.72e-05
ASPARAGINE SYNTHETASE [GLUTAMINE-HYDROLYZING] (EC 6.3.5.4) (GLUTAMINE- DEPENDENT ASPARAGINE SYNTHETASE) (TS11 CELL CYCLE CONTROL PROTEIN)	M27054	ASNS	0.626927	9.56487	0.002915	0.871716	9.63903	0.00051312
MYC PROTO-ONCOGENE PROTEIN (C-MYC)	M13929	MYC	0.563282	9.57031	0.0141624	0.8648	9.53615	0.0056254
ALANINE AMINOTRANSFERASE 2; GLUTAMIC-PYRUVATE TRANSAMINASE 2	AY029173	GPT2	0.597913	9.36193	0.0072438	0.851069	9.56061	0.0009585
DEATH EFFECTOR DOMAIN-CONTAINING PROTEIN (DEATH EFFECTOR DOMAIN- CONTAINING TESTICULAR MOLECULE) (DEDPRO1) (FLDED-1) (KE05)	BC013910	DEDD	0.634895	6.54171	0.0022822	0.839433	6.56724	0.00042392
G-PROTEIN COUPLED RECEPTOR 112		GPR112	1.00327	7.26467	0.03696	0.827002	7.24912	0.118868
ATP-DEPENDENT DNA HELICASE Q5 (RECQ PROTEIN-LIKE 5) (RECQ5)	BC016911	RECQL5	0.555923	6.80258	0.007417	0.775441	6.95781	0.0030894
4F2 CELL-SURFACE ANTIGEN HEAVY CHAIN (4F2HC) (LYMPHOCYTE ACTIVATION ANTIGEN 4F2 LARGE SUBUNIT) (4F2 HEAVY CHAIN ANTIGEN) (CD98 ANTIGEN)	BC003000	SLC3A2	0.566968	11.0814	0.014245	0.773857	10.8993	0.00029292
METALLOTHIONEIN-II (MT-II) (METALLOTHIONEIN 2A)	BC007034	MT2A	1.29955	11.0262	1.74152e-06	0.764286	10.7101	0.0061108
BCL2 BINDING COMPONENT 3; BCL-2 BINDING COMPONENT 3; PUMA/JFY1 PROTEIN; BCL-2 BINDING COMPONENT 3	AF354655	BBC3	0.536305	9.00292	0.0477	0.750392	8.99021	0.0022396
METALLOTHIONEIN-IB (MT-1B)	M13484	MT1B	1.24855	10.4547	2.3706e-08	0.727338	10.0602	0.00062732
CLASS B BASIC HELIX-LOOP-HELIX PROTEIN 2 (BHLHB2) (DIFFERENTIALLY EXPRESSED IN CHONDROCYTES PROTEIN 1) (DEC1) (ENHANCER-OF-SPLIT AND HAIRY-RELATED PROTEIN 2) (SHARP-2) (STIMULATED WITH RETINOIC ACID 13)	AF353634	BHLHB2	0.624913	7.90976	0.0024948	0.723433	7.85646	0.0058408
SERINE/THREONINE PROTEIN PHOSPHATASE WITH EF-HANDS-2 (EC 3.1.3.16) (PPEF-2)	AF023457	PPEF2	0.79532	7.94976	0.0004287	0.694936	7.81947	0.0021376
DNA POLYMERASE EPSILON SUBUNIT B (EC 2.7.7.7) (DNA POLYMERASE II SUBUNIT B)	AF387033	POLE2	0.755259	8.26694	0.00136264	0.68638	8.29383	0.0048244
METALLOTHIONEIN-IF (MT-1F) (HQP0376)	S68948	MT1H	1.19852	9.87856	6.47e-06	0.676217	9.63374	0.0038588
RAS-RELATED PROTEIN RAB-3D	BC016471	RAB3D	0.917786	10.3897	5.4818e-05	0.674042	9.98469	0.029306
IMMUNOGLOBULIN-BINDING PROTEIN 1 (CD79A-BINDING PROTEIN 1) (B CELL SIGNAL TRANSDUCTION MOLECULE ALPHA 4) (ALPHA 4 PROTEIN)	Y08915	IGBP1	0.513819	9.91442	0.023356	0.662791	9.62618	0.0189522
DNAJ HOMOLOG SUBFAMILY C MEMBER 4 (MULTIPLE ENDOCRINE NEOPLASIA TYPE 1 CANDIDATE PROTEIN NUMBER 18) (DNAJ-LIKE PROTEIN HSPF2)	BC010145	DNAJC4	0.571269	8.79019	0.008158	0.612825	8.29417	0.006725
ANTERIOR GRADIENT 2 HOMOLOG (XENEPUS LAEVIS); ANTERIOR GRADIENT 2 (XENOPUS LAEVIS, SECRETED CEMENT GLAND) HOMOLOG; ANTERIOR GRADIENT 2 (XENEPUS LAEVIS) HOMOLOG	AF115926	AGR2	0.573438	11.9832	0.0325	0.601884	11.6612	0.022664
PUTATIVE METALLOTHIONEIN C20ORF127	AL121753	C20orf127	1.03034	10.1179	1.18768e-06	0.595098	9.92637	0.0034934
NADP-DEPENDENT LEUKOTRIENE B4 12-HYDROXYDEHYDROGENASE (EC 1.1.1.-)	D49387	LTB4DH	0.747162	7.40548	0.0007971	0.592263	7.31404	0.003171
BONE MORPHOGENETIC PROTEIN 7 PRECURSOR (BMP-7) (OSTEOGENIC PROTEIN 1) (OP-1)	BC004248	BMP7	0.698007	11.7523	0.0035648	0.586123	11.4924	0.05937
NEUROGENIC LOCUS NOTCH HOMOLOG PROTEIN 4 PRECURSOR (NOTCH 4) (HNOTCH4)	BC018724	C6orf9	0.806249	11.5097	0.00069192	0.577044	11.4397	0.036438
METALLOTHIONEIN-IE (MT-1E)	AF495759	MT1E	1.23243	8.6798	1.06096e-06	0.563062	8.38459	0.0117156
2,4-DIENOYL-COA REDUCTASE, MITOCHONDRIAL PRECURSOR (EC 1.3.1.34) (2,4- DIENOYL-COA REDUCTASE [NADPH]) (4-ENOYL-COA REDUCTASE [NADPH])	AF049895	DECR1	0.554113	9.04385	0.0059934	0.562135	8.89267	0.0145692
BICAUDAL D HOMOLOG 1 (DROSOPHILA); BICAUDAL-D, DROSOPHILA, HOMOLOG OF, 1; BICAUDAL D (DROSOPHILA) HOMOLOG 1	U90028	BICD1	0.634513	9.33191	0.0025902	0.558241	9.37218	0.046554
ADAPTER-RELATED PROTEIN COMPLEX 2 BETA 1 SUBUNIT (BETA-ADAPTIN) (PLASMA MEMBRANE ADAPTOR HA2/AP2 ADAPTIN BETA SUBUNIT) (CLATHRIN ASSEMBLY PROTEIN COMPLEX 2 BETA LARGE CHAIN) (AP105B)	M77246	AP2B1	0.631455	9.91168	0.023796	0.55148	9.7475	0.0061032
PROTEIN C20ORF67	AL137473	C20orf67	0.602936	9.30254	0.0100976	0.549702	9.20519	0.065394
CALSYNTENIN-2 PRECURSOR	BC004871	CLSTN2	1.36241	6.35045	1.61802e-05	0.546869	5.50592	0.28724
GALECTIN-1 (BETA-GALACTOSIDE-BINDING LECTIN L-14-I) (LACTOSE-BINDING LECTIN 1) (S-LAC LECTIN 1) (GALAPTIN) (14 KDA LECTIN) (HPL) (HBL)	BC020675	LGALS1	0.565848	9.12043	0.0048504	0.538798	9.04923	0.042114
THYMOSIN BETA-10	M58405	TMSB10	0.566579	11.6377	0.0045346	0.534374	11.3391	0.02394
DEHYDROGENASE/REDUCTASE SDR FAMILY MEMBER 2 (HEP27 PROTEIN) (PROTEIN D)	BC007339	DHRS2	0.662652	8.13142	0.0028324	0.526833	7.90649	0.080858
GLUCOCORTICOID RECEPTOR DNA BINDING FACTOR 1 ISOFORM A	AB051509	GRLF1	0.733683	11.4882	0.0027358	0.521444	11.2329	0.054968
CELLULAR TUMOR ANTIGEN P53 (TUMOR SUPPRESSOR P53) (PHOSPHOPROTEIN P53) (ANTIGEN NY-CO-13)	AF307851	TP53	0.508164	8.53794	0.029296	0.4914	8.37103	0.029426
CYTOCHROME P450 2J2 (EC 1.14.14.1) (CYPIIJ2) (ARACHIDONIC ACID EPOXYGENASE)	BC032594	CYP2J2	0.823822	7.18738	0.008089	0.491399	7.03093	0.020118
TRANSCRIPTION FACTOR SP2	M97190	SP2	0.644628	11.8256	0.040686	0.48814	11.719	0.12507
CONSERVED OLIGOMERIC GOLGI COMPLEX COMPONENT 2 (LOW DENSITY LIPOPROTEIN RECEPTOR DEFECT C-COMPLEMENTING PROTEIN)	BC014960	COG2	1.08612	6.69694	0.0037212	0.487833	7.07265	0.177824
POLYNUCLEOTIDE KINASE 3'-PHOSPHATASE; POLYNUCLEOTIDE KINASE 3-PRIME-PHOSPHATASE	BC002519	PNKP	0.58224	8.81294	0.0133878	0.486673	8.58494	0.0192258
ZINC FINGER PROTEIN 273 (ZINC FINGER PROTEIN HZF9) (FRAGMENT)	X78932	ZNF273	0.61517	8.69149	0.0070432	0.482533	8.88566	0.037682
HOST CELL FACTOR HOMOLOG	BC024192	KLHDC2	0.50791	6.62998	0.020214	0.460071	7.03757	0.130972
BRANCHED-CHAIN AMINO ACID AMINOTRANSFERASE, MITOCHONDRIAL PRECURSOR (EC 2.6.1.42) (BCAT(M)) (PLACENTAL PROTEIN 18) (PP18)	U62739	BCAT2	0.617716	7.52539	0.008948	0.458809	7.26942	0.042934
	BC009770	C20orf30	0.541584	9.22036	0.0196944	0.45011	9.0356	0.059582
FANCONI ANEMIA, COMPLEMENTATION GROUP E	AF265210	FANCE	0.62977	6.87396	0.021482	0.449093	6.87291	0.08934
EPHRIN-A1 PRECURSOR (EPH-RELATED RECEPTOR TYROSINE KINASE LIGAND 1) (LERK-1) (IMMEDIATE EARLY RESPONSE PROTEIN B61) (TUMOR NECROSIS FACTOR, ALPHA-INDUCED PROTEIN 4)	M57730	EFNA1	0.85392	7.46014	0.021528	0.432979	6.79085	0.078868
P29ING4; CANDIDATE TUMOR SUPPRESSOR P33 ING1 HOMOLOG	AF156552	ING4	0.663417	8.82049	0.0012857	0.424217	8.53454	0.087978
CENTRIN 2 (CALTRACTIN ISOFORM 1)	BC013873	CETN2	0.667907	10.072	0.0033138	0.420241	9.9765	0.100136
MITOCHONDRIAL RIBOSOMAL PROTEIN L10 ISOFORM A	BC015904	MRPL10	0.513482	10.6003	0.023664	0.409781	10.2229	0.125748
PROTO-ONCOGENE FRAT1 (FREQUENTLY REARRANGED IN ADVANCED T-CELL LYMPHOMAS)	U58975	FRAT1	1.00008	7.19444	0.00167948	0.4055	6.79865	0.116534
CARNITINE O-ACETYLTRANSFERASE (EC 2.3.1.7) (CARNITINE ACETYLASE) (CAT)	BC000723	CRAT	0.840091	9.30853	0.000133282	0.391527	8.89109	0.068286
METALLOTHIONEIN-IL (MT-1L) (MT1X)	S68956	MT1L	1.03493	10.405	0.00034756	0.389517	9.79996	0.121486
MELANOMA-ASSOCIATED ANTIGEN D2 (MAGE-D2 ANTIGEN) (BREAST CANCER ASSOCIATED GENE 1 PROTEIN) (BCG-1) (11B6) (HEPATOCELLULAR CARCINOMA ASSOCIATED PROTEIN JCL-1)	BC000304	MAGED2	0.650875	9.10835	0.0184388	0.389485	8.96644	0.106536
EPHRIN TYPE-A RECEPTOR 1 PRECURSOR (EC 2.7.1.112) (TYROSINE-PROTEIN KINASE RECEPTOR EPH)	Z27409	EPHA1	0.591879	6.40571	0.01078	0.38863	6.47939	0.128798
BONE MORPHOGENETIC PROTEIN 7 PRECURSOR (BMP-7) (OSTEOGENIC PROTEIN 1) (OP-1)	BC004248	BMP7	0.686536	9.38265	0.00048392	0.38596	9.04624	0.127902
ENA/VASODILATOR STIMULATED PHOSPHOPROTEIN-LIKE PROTEIN (ENA/VASP-LIKE PROTEIN)	AL133642	EVL	1.10682	10.1539	1.88946e-05	0.372743	9.51856	0.0638
NICOTINATE-NUCLEOTIDE PYROPHOSPHORYLASE [CARBOXYLATING] (EC 2.4.2.19) (QUINOLINATE PHOSPHORIBOSYLTRANSFERASE [DECARBOXYLATING]) (QAPRTASE) (QPRTASE)	BC018910	QPRT	0.707563	7.91475	0.0025276	0.365878	7.71146	0.135424
BREAST CARCINOMA AMPLIFIED SEQUENCE 3; GAOB1	AK025510	BCAS3	0.587886	8.2873	0.0124316	0.361719	8.16484	0.2226
PEROXISOMAL 3,2-TRANS-ENOYL-COA ISOMERASE (EC 5.3.3.8) (DODECENOYL-COA DELTA-ISOMERASE) (D3,D2-ENOYL-COA ISOMERASE) (DBI-RELATED PROTEIN 1) (DRS-1) (HEPATOCELLULAR CARCINOMA-ASSOCIATED ANTIGEN 88)	BC002668	PECI	0.607349	9.17461	0.004072	0.360371	8.7958	0.2048
EUKARYOTIC TRANSLATION INITIATION FACTOR 4E BINDING PROTEIN 1	BC004459	EIF4EBP1	0.577829	10.3346	0.0046268	0.348494	10.1518	0.125012
DIHYDROLIPOAMIDE SUCCINYLTRANSFERASE COMPONENT OF 2-OXOGLUTARATE DEHYDROGENASE COMPLEX, MITOCHONDRIAL PRECURSOR (EC 2.3.1.61) (E2) (E2K)	BC001922	DLST	0.59571	9.56561	0.0022428	0.335251	9.2619	0.100556
FATTY-ACID AMIDE HYDROLASE (EC 3.1.-.-) (OLEAMIDE HYDROLASE) (ANANDAMIDE AMIDOHYDROLASE)	AF098018	FAAH	0.766125	6.51969	0.0028678	0.312287	6.1843	0.159196
GLUTATHIONE S-TRANSFERASE THETA 1 (EC 2.5.1.18) (GST CLASS-THETA) (GLUTATHIONE TRANSFERASE T1-1)	BC007065	GSTT1	0.615456	7.57508	0.0169708	0.304554	7.3968	0.28022
CYCLIC-AMP-DEPENDENT TRANSCRIPTION FACTOR ATF-6 BETA (ACTIVATING TRANSCRIPTION FACTOR 6 BETA) (ATF6-BETA) (CAMP RESPONSIVE ELEMENT BINDING PROTEIN-LIKE 1) (CAMP RESPONSE ELEMENT BINDING PROTEIN-RELATED PROTEIN) (CREB-RP) (G13 PROTEIN)	AL049547	CREBL1	0.550721	7.66297	0.0071336	0.278649	7.46649	0.21018
RING FINGER PROTEIN 5	BC004155	RNF5	0.535315	10.1031	0.0110268	0.275957	9.89682	0.187444
BCL-2 INTERACTING KILLER (APOPTOSIS INDUCER NBK) (BP4) (BIP1)	BC001599	BIK	1.03716	7.53056	0.00027598	0.274353	7.22566	0.25486
DELTA3,5-DELTA2,4-DIENOYL-COA ISOMERASE, MITOCHONDRIAL PRECURSOR (EC 5.3.3.-)	BC011792	ECH1	0.615985	10.248	0.0159342	0.269628	9.85058	0.29018
MYOGLOBIN	BC014547	MB	0.717877	7.4509	0.034886	0.261214	7.47476	0.42254
SULFIDE:QUINONE OXIDOREDUCTASE, MITOCHONDRIAL PRECURSOR (EC 1.-.-.-) (CGI-44)	BC016836	SQRDL	0.912901	8.44353	0.0047848	0.260096	8.07422	0.379
CTP SYNTHASE II; CTP SYNTHETASE TYPE 2	AK024070	CTPS2	0.765077	6.05168	0.041312	0.258755	6.03329	0.40008
LAMBDA-CRYSTALLIN HOMOLOG	AF077049	CRYL1	0.54589	7.51763	0.041382	0.257358	6.77503	0.37152
DNAJ HOMOLOG SUBFAMILY C MEMBER 4 (MULTIPLE ENDOCRINE NEOPLASIA TYPE 1 CANDIDATE PROTEIN NUMBER 18) (DNAJ-LIKE PROTEIN HSPF2)	BC010145	DNAJC4	0.536236	8.52452	0.02874	0.252172	8.35669	0.37022
LEUCINE ZIPPER AND CTNNBIP1 DOMAIN CONTAINING	AB060688	LZIC	0.572916	6.71517	0.0075328	0.240352	6.40541	0.39412
ANNEXIN VI (LIPOCORTIN VI) (P68) (P70) (PROTEIN III) (CHROMOBINDIN 20) (67 KDA CALELECTRIN) (CALPHOBINDIN-II) (CPB-II)	BC017046	ANXA6	0.975111	9.59885	6.8462e-06	0.240184	9.1528	0.35128
HYDROXYMETHYLGLUTARYL-COA LYASE, MITOCHONDRIAL PRECURSOR (EC 4.1.3.4) (HMG-COA LYASE) (HL) (3-HYDROXY-3-METHYLGLUTARATE-COA LYASE)	U49718	HMGCL	0.708764	7.72544	0.0037682	0.239056	7.58824	0.31928
PERIPHERAL-TYPE BENZODIAZEPINE RECEPTOR (PBR) (PKBS) (MITOCHONDRIAL BENZODIAZEPINE RECEPTOR)	L21953	BZRP	0.554896	8.78984	0.0160166	0.22436	8.65304	0.38378
PROTOPORPHYRINOGEN OXIDASE (EC 1.3.3.4) (PPO)	U26446	PPOX	0.696859	6.81505	0.025968	0.211267	6.80765	0.47888
2-OXOISOVALERATE DEHYDROGENASE ALPHA SUBUNIT, MITOCHONDRIAL PRECURSOR (EC 1.2.4.4) (BRANCHED-CHAIN ALPHA-KETO ACID DEHYDROGENASE E1 COMPONENT ALPHA CHAIN) (BCKDH E1-ALPHA)	M22221	BCKDHA	0.672775	8.97177	0.0092602	0.188001	8.88141	0.34126
PROTEIN KINASE CLK2 (EC 2.7.1.-) (CDC-LIKE KINASE 2)	BC014067	CLK2	0.514352	6.67066	0.031566	0.185024	6.54323	0.4571
METALLOTHIONEIN-IA (MT-1A)	BC029475	MT1A	0.737494	6.86442	0.0044498	0.183893	6.62724	0.4275
BROMODOMAIN-CONTAINING PROTEIN 2 (RING3 PROTEIN) (O27.1.1)	X96670	BRD2	0.540485	7.55487	0.045784	0.168254	7.40036	0.4665
SWI/SNF RELATED, MATRIX ASSOCIATED, ACTIN DEPENDENT REGULATOR OF CHROMATIN SUBFAMILY B MEMBER 1 (INTEGRASE INTERACTOR 1 PROTEIN) (HSNF5) (BAF47)	AK024025	SMARCB1	0.642576	8.02105	0.00137026	0.16708	7.82082	0.56432
NUCLEAR TRANSCRIPTION FACTOR Y SUBUNIT GAMMA (NF-Y PROTEIN CHAIN C) (NUCLEAR FACTOR YC) (NF-YC) (CCAAT-BINDING TRANSCRIPTION FACTOR SUBUNIT C) (CBF-C) (TRANSACTIVATOR HSM-1/2)	BC005003	NFYC	0.524753	8.85522	0.0169682	0.162716	8.65732	0.48222
FRUCTOSE-1,6-BISPHOSPHATASE (EC 3.1.3.11) (D-FRUCTOSE-1,6-BISPHOSPHATE 1-PHOSPHOHYDROLASE) (FBPASE)	BC012927	FBP1	0.616134	12.0001	0.0077268	0.155741	11.5929	0.45758
INTERLEUKIN-20 PRECURSOR (IL-20) (FOUR ALPHA HELIX CYTOKINE ZCYTO10)	AF402002	IL20	1.01635	6.75579	3.158e-06	0.155217	6.65093	0.6165
CALCIUM BINDING ATOPY-RELATED AUTOANTIGEN 1; ATOPY RELATED AUTOANTIGEN	AL117423	CBARA1	0.577462	7.12959	0.0050032	0.146984	6.84323	0.58838
THIAMINE TRIPHOSPHATASE	AF432862	THTPA	0.505541	6.56844	0.049264	0.14512	6.55487	0.47036
LIN-7 HOMOLOG A; VERTEBRATE LIN7 HOMOLOG 1; TAX INTERACTION PROTEIN 33	AF173081	LIN7A	0.589694	6.74632	0.0093324	0.141755	6.62325	0.49794
60 KDA TAT INTERACTIVE PROTEIN (HIV-1 TAT INTERACTIVE PROTEIN)	BC000166	HTATIP	0.723245	7.20127	0.00132082	0.133329	7.08547	0.57226
APOLIPOPROTEIN D PRECURSOR (APO-D) (APOD)	S80440	APOD	0.704902	6.64376	0.0078154	0.123794	6.32989	0.65634
SARCOMA AMPLIFIED SEQUENCE	BC010377	SAS	0.533498	10.4157	0.0071154	0.113705	10.0397	0.57792
UBIQUINONE BIOSYNTHESIS PROTEIN COQ4 HOMOLOG (COENZYME Q BIOSYNTHESIS PROTEIN 4 HOMOLOG) (CGI-92)	BC011895	COQ4	0.592519	7.60575	0.02101	0.108904	7.38909	0.63762
RECEPTOR PROTEIN-TYROSINE KINASE ERBB-3 PRECURSOR (EC 2.7.1.112) (C-ERBB3) (TYROSINE KINASE-TYPE CELL SURFACE RECEPTOR HER3)	S61953	ERBB3	0.881025	6.20854	0.009881	0.10468	6.03851	0.79946
CLAUDIN-2	BC014424	CLDN2	0.574387	6.65667	0.0080786	0.0896819	6.94601	0.73446
PARVALBUMIN ALPHA	Z82185	PVALB	1.07818	6.9972	0.0031772	0.0840499	6.49915	0.75804
TATA-BINDING PROTEIN ASSOCIATED FACTOR 2N (RNA-BINDING PROTEIN 56) (TAFII68) (TAF(II)68)	AB010066	TAF15	0.675103	7.37164	0.0031204	0.0802283	7.00968	0.75538
ADAPTER PROTEIN CIKS (CONNECTION TO IKK AND SAPK/JNK) (NUCLEAR FACTOR NF-KAPPA-B ACTIVATOR 1) (ACT1)	AK098107	C6orf4	0.521602	8.04568	0.0146362	0.0642361	7.69405	0.83066
MONOCARBOXYLATE TRANSPORTER 8 (MCT 8) (X-LINKED PEST-CONTAINING TRANSPORTER) (MCT 7)	U05315	SLC16A2	0.610889	7.23363	0.0088252	0.0533244	6.68991	0.89622
RECEPTOR ACTIVITY-MODIFYING PROTEIN 1 PRECURSOR (CRLR ACTIVITY- MODIFYING-PROTEIN 1) (CALCITONIN-RECEPTOR-LIKE RECEPTOR-ACTIVITY- MODIFYING-PROTEIN 1)	BC000548	RAMP1	0.516482	8.23545	0.038588	0.048801	7.9419	0.85748
MELANOMA-ASSOCIATED ANTIGEN D2 (MAGE-D2 ANTIGEN) (BREAST CANCER ASSOCIATED GENE 1 PROTEIN) (BCG-1) (11B6) (HEPATOCELLULAR CARCINOMA ASSOCIATED PROTEIN JCL-1)	BC000304	MAGED2	0.52636	8.59055	0.0143032	0.0118013	8.33783	0.95428

## Sheet: Blad2
		FOXO3Aoligo2-PRSGFP			FOXO3Aoligo4-PRSGFP
genbank	symbol	M	A	P	M	A	P
BC008061	SLC25A1	2.24185	8.17328	8.5302e-13	2.28241	8.03748	7.9242e-14
S73591	TXNIP	1.64246	8.80645	7.2892e-10	1.98922	8.77901	1.10144e-10
M27054	ASNS	0.90801	10.3281	2.5416e-05	1.78525	10.591	5.5222e-12
S62138	DDIT3	0.538326	6.96124	0.0338	1.66656	7.3166	1.14246e-06
BC017054	MTHFD2	0.711175	9.36184	0.00075714	1.37356	9.58329	2.8022e-05
X04000	SRC	0.810543	10.1976	0.0185872	1.30774	10.6197	6.7754e-09
BC001454	PCK2	1.15746	7.86376	0.00040876	1.27188	7.82144	1.94592e-05
BC025724	RDH12	1.01429	6.26631	0.0007116	1.23487	6.21426	0.00083612
AK026945	C20orf97	0.994666	10.0846	1.60244e-06	1.21758	10.0898	3.6804e-07
AK092645	DSIPI	1.18011	10.2775	2.208e-06	1.14503	9.99952	0.000145578
BC009390	SARS	0.547887	11.871	0.025114	1.13567	11.9608	0.000197534
BC009390	SARS	0.520268	10.4457	0.044528	1.11206	10.6255	1.4437e-06
AJ250902	FABP6	0.744594	9.49153	0.0011494	1.11011	9.84311	1.46836e-05
D17652	RPL22	0.531576	9.94866	0.021682	1.10875	10.1237	0.00143016
BC016486	LGALS8	0.576394	6.89041	0.02349	1.104	7.06751	0.00027608
Z50781	DSIPI	1.57763	7.02778	1.02596e-06	1.09303	6.8359	7.154e-06
BC009739	HERPUD1	1.19187	7.92337	0.00089708	1.06283	7.75276	3.4676e-05
BC009739	HERPUD1	1.08497	9.20118	1.31468e-06	1.05468	8.9737	3.9082e-06
L34820	ALDH5A1	0.501844	7.38258	0.032912	1.04335	7.44773	0.0034562
U63394	SGCG	0.908272	7.60221	0.0004744	1.01903	7.54734	3.0584e-06
D28468	DBP	1.10822	7.53724	2.522e-06	0.984934	7.38325	0.0048212
BC008061	SLC25A1	0.843673	12.0979	0.000130982	0.959621	11.8945	0.00078118
AL035684	ATP9A	1.05899	9.67772	2.1978e-05	0.918044	9.50149	2.2754e-05
BC022069	CRABP1	0.784359	9.53498	0.00032348	0.910908	9.33894	2.72e-05
M27054	ASNS	0.626927	9.56487	0.002915	0.871716	9.63903	0.00051312
M13929	MYC	0.563282	9.57031	0.0141624	0.8648	9.53615	0.0056254
AY029173	GPT2	0.597913	9.36193	0.0072438	0.851069	9.56061	0.0009585
BC013910	DEDD	0.634895	6.54171	0.0022822	0.839433	6.56724	0.00042392
	GPR112	1.00327	7.26467	0.03696	0.827002	7.24912	0.118868
BC016911	RECQL5	0.555923	6.80258	0.007417	0.775441	6.95781	0.0030894
BC003000	SLC3A2	0.566968	11.0814	0.014245	0.773857	10.8993	0.00029292
BC007034	MT2A	1.29955	11.0262	1.74152e-06	0.764286	10.7101	0.0061108
AF354655	BBC3	0.536305	9.00292	0.0477	0.750392	8.99021	0.0022396
M13484	MT1B	1.24855	10.4547	2.3706e-08	0.727338	10.0602	0.00062732
AF353634	BHLHB2	0.624913	7.90976	0.0024948	0.723433	7.85646	0.0058408
AF023457	PPEF2	0.79532	7.94976	0.0004287	0.694936	7.81947	0.0021376
AF387033	POLE2	0.755259	8.26694	0.00136264	0.68638	8.29383	0.0048244
S68948	MT1H	1.19852	9.87856	6.47e-06	0.676217	9.63374	0.0038588
BC016471	RAB3D	0.917786	10.3897	5.4818e-05	0.674042	9.98469	0.029306
Y08915	IGBP1	0.513819	9.91442	0.023356	0.662791	9.62618	0.0189522
BC010145	DNAJC4	0.571269	8.79019	0.008158	0.612825	8.29417	0.006725
AF115926	AGR2	0.573438	11.9832	0.0325	0.601884	11.6612	0.022664
AL121753	C20orf127	1.03034	10.1179	1.18768e-06	0.595098	9.92637	0.0034934
D49387	LTB4DH	0.747162	7.40548	0.0007971	0.592263	7.31404	0.003171
BC004248	BMP7	0.698007	11.7523	0.0035648	0.586123	11.4924	0.05937
BC018724	C6orf9	0.806249	11.5097	0.00069192	0.577044	11.4397	0.036438
AF495759	MT1E	1.23243	8.6798	1.06096e-06	0.563062	8.38459	0.0117156
AF049895	DECR1	0.554113	9.04385	0.0059934	0.562135	8.89267	0.0145692
U90028	BICD1	0.634513	9.33191	0.0025902	0.558241	9.37218	0.046554
M77246	AP2B1	0.631455	9.91168	0.023796	0.55148	9.7475	0.0061032
AL137473	C20orf67	0.602936	9.30254	0.0100976	0.549702	9.20519	0.065394
BC004871	CLSTN2	1.36241	6.35045	1.61802e-05	0.546869	5.50592	0.28724
BC020675	LGALS1	0.565848	9.12043	0.0048504	0.538798	9.04923	0.042114
M58405	TMSB10	0.566579	11.6377	0.0045346	0.534374	11.3391	0.02394
BC007339	DHRS2	0.662652	8.13142	0.0028324	0.526833	7.90649	0.080858
AB051509	GRLF1	0.733683	11.4882	0.0027358	0.521444	11.2329	0.054968
AF307851	TP53	0.508164	8.53794	0.029296	0.4914	8.37103	0.029426
BC032594	CYP2J2	0.823822	7.18738	0.008089	0.491399	7.03093	0.020118
M97190	SP2	0.644628	11.8256	0.040686	0.48814	11.719	0.12507
BC014960	COG2	1.08612	6.69694	0.0037212	0.487833	7.07265	0.177824
BC002519	PNKP	0.58224	8.81294	0.0133878	0.486673	8.58494	0.0192258
X78932	ZNF273	0.61517	8.69149	0.0070432	0.482533	8.88566	0.037682
BC024192	KLHDC2	0.50791	6.62998	0.020214	0.460071	7.03757	0.130972
U62739	BCAT2	0.617716	7.52539	0.008948	0.458809	7.26942	0.042934
BC009770	C20orf30	0.541584	9.22036	0.0196944	0.45011	9.0356	0.059582
AF265210	FANCE	0.62977	6.87396	0.021482	0.449093	6.87291	0.08934
M57730	EFNA1	0.85392	7.46014	0.021528	0.432979	6.79085	0.078868
AF156552	ING4	0.663417	8.82049	0.0012857	0.424217	8.53454	0.087978
BC013873	CETN2	0.667907	10.072	0.0033138	0.420241	9.9765	0.100136
BC015904	MRPL10	0.513482	10.6003	0.023664	0.409781	10.2229	0.125748
U58975	FRAT1	1.00008	7.19444	0.00167948	0.4055	6.79865	0.116534
BC000723	CRAT	0.840091	9.30853	0.000133282	0.391527	8.89109	0.068286
S68956	MT1L	1.03493	10.405	0.00034756	0.389517	9.79996	0.121486
BC000304	MAGED2	0.650875	9.10835	0.0184388	0.389485	8.96644	0.106536
Z27409	EPHA1	0.591879	6.40571	0.01078	0.38863	6.47939	0.128798
BC004248	BMP7	0.686536	9.38265	0.00048392	0.38596	9.04624	0.127902
AL133642	EVL	1.10682	10.1539	1.88946e-05	0.372743	9.51856	0.0638
BC018910	QPRT	0.707563	7.91475	0.0025276	0.365878	7.71146	0.135424
AK025510	BCAS3	0.587886	8.2873	0.0124316	0.361719	8.16484	0.2226
BC002668	PECI	0.607349	9.17461	0.004072	0.360371	8.7958	0.2048
BC004459	EIF4EBP1	0.577829	10.3346	0.0046268	0.348494	10.1518	0.125012
BC001922	DLST	0.59571	9.56561	0.0022428	0.335251	9.2619	0.100556
AF098018	FAAH	0.766125	6.51969	0.0028678	0.312287	6.1843	0.159196
BC007065	GSTT1	0.615456	7.57508	0.0169708	0.304554	7.3968	0.28022
AL049547	CREBL1	0.550721	7.66297	0.0071336	0.278649	7.46649	0.21018
BC004155	RNF5	0.535315	10.1031	0.0110268	0.275957	9.89682	0.187444
BC001599	BIK	1.03716	7.53056	0.00027598	0.274353	7.22566	0.25486
BC011792	ECH1	0.615985	10.248	0.0159342	0.269628	9.85058	0.29018
BC014547	MB	0.717877	7.4509	0.034886	0.261214	7.47476	0.42254
BC016836	SQRDL	0.912901	8.44353	0.0047848	0.260096	8.07422	0.379
AK024070	CTPS2	0.765077	6.05168	0.041312	0.258755	6.03329	0.40008
AF077049	CRYL1	0.54589	7.51763	0.041382	0.257358	6.77503	0.37152
BC010145	DNAJC4	0.536236	8.52452	0.02874	0.252172	8.35669	0.37022
AB060688	LZIC	0.572916	6.71517	0.0075328	0.240352	6.40541	0.39412
BC017046	ANXA6	0.975111	9.59885	6.8462e-06	0.240184	9.1528	0.35128
U49718	HMGCL	0.708764	7.72544	0.0037682	0.239056	7.58824	0.31928
L21953	BZRP	0.554896	8.78984	0.0160166	0.22436	8.65304	0.38378
U26446	PPOX	0.696859	6.81505	0.025968	0.211267	6.80765	0.47888
M22221	BCKDHA	0.672775	8.97177	0.0092602	0.188001	8.88141	0.34126
BC014067	CLK2	0.514352	6.67066	0.031566	0.185024	6.54323	0.4571
BC029475	MT1A	0.737494	6.86442	0.0044498	0.183893	6.62724	0.4275
X96670	BRD2	0.540485	7.55487	0.045784	0.168254	7.40036	0.4665
AK024025	SMARCB1	0.642576	8.02105	0.00137026	0.16708	7.82082	0.56432
BC005003	NFYC	0.524753	8.85522	0.0169682	0.162716	8.65732	0.48222
BC012927	FBP1	0.616134	12.0001	0.0077268	0.155741	11.5929	0.45758
AF402002	IL20	1.01635	6.75579	3.158e-06	0.155217	6.65093	0.6165
AL117423	CBARA1	0.577462	7.12959	0.0050032	0.146984	6.84323	0.58838
AF432862	THTPA	0.505541	6.56844	0.049264	0.14512	6.55487	0.47036
AF173081	LIN7A	0.589694	6.74632	0.0093324	0.141755	6.62325	0.49794
BC000166	HTATIP	0.723245	7.20127	0.00132082	0.133329	7.08547	0.57226
S80440	APOD	0.704902	6.64376	0.0078154	0.123794	6.32989	0.65634
BC010377	SAS	0.533498	10.4157	0.0071154	0.113705	10.0397	0.57792
BC011895	COQ4	0.592519	7.60575	0.02101	0.108904	7.38909	0.63762
S61953	ERBB3	0.881025	6.20854	0.009881	0.10468	6.03851	0.79946
BC014424	CLDN2	0.574387	6.65667	0.0080786	0.0896819	6.94601	0.73446
Z82185	PVALB	1.07818	6.9972	0.0031772	0.0840499	6.49915	0.75804
AB010066	TAF15	0.675103	7.37164	0.0031204	0.0802283	7.00968	0.75538
AK098107	C6orf4	0.521602	8.04568	0.0146362	0.0642361	7.69405	0.83066
U05315	SLC16A2	0.610889	7.23363	0.0088252	0.0533244	6.68991	0.89622
BC000548	RAMP1	0.516482	8.23545	0.038588	0.048801	7.9419	0.85748
BC000304	MAGED2	0.52636	8.59055	0.0143032	0.0118013	8.33783	0.95428
