# Supplementary material for: An integrated genomic approach identifies that the PI3K/AKT/FOXO pathway is involved in breast cancer tumor initiation
Source: Oncotarget. 2015 Nov 22;7(3):2596–610. doi: 10.18632/oncotarget.6354 (PMC4823058; doi:10.18632/oncotarget.6354)
Supplement: Supplementary file 9 [file oncotarget-07-2596-s009.xlsx]

## Sheet: MCF7Down
			MCF7: Foxo3A-oligo2(3) vs PRS-GFP(6)			MCF7: Foxo3A-oligo4(5) vs PRS-GFP(6)
description	genbank	symbol	M	A	P	M	A	P
PROTEASOME SUBUNIT BETA TYPE 9 PRECURSOR (EC 3.4.25.1) (PROTEASOME CHAIN 7) (MACROPAIN CHAIN 7) (MULTICATALYTIC ENDOPEPTIDASE COMPLEX CHAIN 7) (RING12 PROTEIN) (LOW MOLECULAR MASS PROTEIN 2)	NM_002800	PSMB9	-1.0021	6.10435	0.000176568	-1.54567	5.77124	4.5156e-07
HEAT SHOCK 70 KDA PROTEIN 1 (HSP70.1) (HSP70-1/HSP70-2)	NM_005346	HSPA1B	-0.988808	11.4526	4.0016e-06	-1.52884	10.849	4.2582e-09
UBIQUITIN CROSS-REACTIVE PROTEIN PRECURSOR (INTERFERON-INDUCED 17 KDA PROTEIN) (INTERFERON-INDUCED 15 KDA PROTEIN)	NM_005101	G1P2	-1.56239	8.57228	6.3844e-11	-1.40601	8.5235	3.7244e-07
TRIPARTITE MOTIF-CONTAINING 16; ESTROGEN-RESPONSIVE B BOX PROTEIN	NM_006470	TRIM16	-0.752716	6.41436	0.0017119	-1.3559	5.91165	6.898e-07
HEAT SHOCK COGNATE 71 KDA PROTEIN	NM_153201	HSPA8	-0.595299	11.5291	0.015654	-1.34735	10.9548	5.9572e-08
REGULATOR OF G-PROTEIN SIGNALING 19 (RGS19) (G-ALPHA INTERACTING PROTEIN) (GAIP PROTEIN)	NM_005873	RGS19	-1.11808	9.12918	3.4368e-05	-1.29452	8.69792	4.6294e-05
HEME OXYGENASE 1 (EC 1.14.99.3) (HO-1)	NM_002133	HMOX1	-1.37169	7.20203	0.00034854	-1.29246	7.20335	5.7032e-05
59 KDA 2'-5'-OLIGOADENYLATE SYNTHETASE LIKE PROTEIN (P59 OASL) (P59OASL) (THYROID RECEPTOR INTERACTING PROTEIN 14) (TRIP14)	NM_003733	OASL	-1.49877	6.53705	0.00015027	-1.2834	6.68644	0.00017041
BRAIN ACID SOLUBLE PROTEIN 1 (BASP1 PROTEIN) (NEURONAL AXONAL MEMBRANE PROTEIN NAP-22) (NEURONAL TISSUE-ENRICHED ACIDIC PROTEIN)	NM_006317	BASP1	-1.23842	9.43462	1.7845e-08	-1.20525	9.30197	6.3354e-08
EUKARYOTIC TRANSLATION INITIATION FACTOR 5 (EIF-5)	NM_001969	EIF5	-1.90399	8.42373	9.3168e-11	-1.15005	8.65538	4.3724e-07
SELENOPROTEIN X 1 (HSPC270)	NM_016332	SEPX1	-0.563727	10.5286	0.0129202	-1.07156	9.97298	2.5358e-05
INTERFERON-INDUCED PROTEIN 6-16 PRECURSOR (IFI-6-16)	NM_022873	G1P3	-1.69565	9.67248	2.3708e-09	-1.0315	9.925	0.000153684
CELL DIVISION CYCLE 20; CELL DIVISION CYCLE 20, S.CEREVISIAE HOMOLOG	NM_001255	CDC20	-0.794384	11.0655	0.002095	-1.01643	10.6459	8.4708e-05
TRIPARTITE MOTIF-CONTAINING 16; ESTROGEN-RESPONSIVE B BOX PROTEIN	NM_006470	TRIM16	-0.959433	10.9921	6.4246e-05	-0.972275	10.6446	0.00094254
HEAT SHOCK 70 KDA PROTEIN 1 (HSP70.1) (HSP70-1/HSP70-2)	NM_005346	HSPA1B	-0.647689	8.78782	0.00136672	-0.96732	8.34798	9.9388e-05
28S RIBOSOMAL PROTEIN S12, MITOCHONDRIAL PRECURSOR (MPR-S12) (MT- RPS12)	NM_021107	MRPS12	-0.537867	7.06447	0.0116106	-0.897871	6.62509	2.9306e-05
TUMOR SUPPRESSING SUBTRANSFERABLE CANDIDATE 3; IMPRINTED IN PLACENTA AND LIVER; TUMOR-SUPRESSING STF CDNA 3; TUMOR SUPPRESSING SUBCHROMOSOMAL TRANSFERABLE FRAGMENT CDNA 3; P17-BECKWITH-WIEDEMANN REGION 1C	NM_003311	TSSC3	-0.663872	11.6684	0.025558	-0.894307	11.2627	9.065e-05
CONNECTIVE TISSUE GROWTH FACTOR-LIKE PROTEIN PRECURSOR (CTGF-L) (WNT1 INDUCIBLE SIGNALING PATHWAY PROTEIN 2) (WISP-2) (CONNECTIVE TISSUE GROWTH FACTOR-RELATED PROTEIN 58)	NM_003881	WISP2	-0.966129	7.48667	8.4604e-05	-0.890035	7.50242	0.0042316
STANNIOCALCIN 2 PRECURSOR (STC-2) (STANNIOCALCIN-RELATED PROTEIN) (STCRP) (STC-RELATED PROTEIN)	NM_003714	STC2	-0.677876	9.47304	0.00176396	-0.852374	9.18455	0.0013362
STANNIOCALCIN 2 PRECURSOR (STC-2) (STANNIOCALCIN-RELATED PROTEIN) (STCRP) (STC-RELATED PROTEIN)	NM_003714	STC2	-0.704736	7.89646	0.0126592	-0.828444	7.93439	0.00147464
PROLIFERATING-CELL NUCLEOLAR ANTIGEN P120 (PROLIFERATION-ASSOCIATED NUCLEOLAR PROTEIN P120)	NM_006170	NOL1	-0.728207	9.43841	0.0111498	-0.803472	9.20753	8.093e-05
MHC CLASS I POLYPEPTIDE-RELATED SEQUENCE B; MHC CLASS I-LIKE MOLECULE PERB11.2-IMX; STRESS INDUCIBLE CLASS I HOMOLOG; MHC CLASS I MIC-B ANTIGEN; MHC CLASS I CHAIN-RELATED PROTEIN B; MHC CLASS I MOLECULE	NM_000247	MICA	-0.710998	9.70324	0.0053728	-0.795918	9.50222	0.0060696
HEAT SHOCK COGNATE 71 KDA PROTEIN	NM_006597	HSPA8	-0.742065	12.9817	0.0014497	-0.767106	12.851	0.0159272
INTERFERON-ALPHA INDUCED 11.5 KDA PROTEIN (P27)	NM_005532	IFI27	-0.722327	6.33808	0.0035154	-0.7317	6.7704	0.00123762
PHOSPHATIDYLSERINE RECEPTOR; PHOSPHATIDYLSERINE RECEPTOR BETA	NM_015167	PTDSR	-0.606373	7.04396	0.0074864	-0.726913	6.95431	0.0111946
SOLUTE CARRIER FAMILY 21 MEMBER 12 (SODIUM-INDEPENDENT ORGANIC ANION TRANSPORTER E) (ORGANIC ANION TRANSPORTING POLYPEPTIDE E) (OATP-E) (COLON ORGANIC ANION TRANSPORTER) (ORGANIC ANION TRANSPORTER POLYPEPTIDE-RELATED PROTEIN 1) (OATP-RP1) (OATPRP1) (	NM_016354	SLC21A12	-0.53554	7.66278	0.027424	-0.72608	7.6002	0.0026612
TUMOR SUPPRESSING SUBTRANSFERABLE CANDIDATE 3; IMPRINTED IN PLACENTA AND LIVER; TUMOR-SUPRESSING STF CDNA 3; TUMOR SUPPRESSING SUBCHROMOSOMAL TRANSFERABLE FRAGMENT CDNA 3; P17-BECKWITH-WIEDEMANN REGION 1C	NM_003311	TSSC3	-0.584765	11.2092	0.028532	-0.725167	10.9259	0.003157
G1/S-SPECIFIC CYCLIN D3	NM_001760	CCND3	-0.657494	9.75625	0.0025298	-0.712855	9.55379	0.0069056
CYCLIN-DEPENDENT KINASE INHIBITOR 1 (P21) (CDK-INTERACTING PROTEIN 1) (MELANOMA DIFFERENTIATION ASSOCIATED PROTEIN 6) (MDA-6)	NM_000389	CDKN1A	-0.712976	10.1218	0.00063684	-0.6978	9.89761	0.00060316
MITOCHONDRIAL 39S RIBOSOMAL PROTEIN L56 (MRP-L56) (SERINE BETA LACTAMASE-LIKE PROTEIN LACTB)	NM_171846	LACTB	-1.25283	6.11733	2.7128e-05	-0.68992	6.48391	0.02584
GENE OVEREXPRESSED IN ASTROCYTOMA		TRIM47	-0.760838	6.40678	0.0008511	-0.67102	6.0131	0.154256
MATRILIN-2 PRECURSOR	NM_002380	MATN2	-0.717149	6.87332	0.00074676	-0.663364	6.9455	0.0181308
FORKHEAD BOX PROTEIN O3A (FORKHEAD IN RHABDOMYOSARCOMA-LIKE 1) (AF6Q21 PROTEIN)	NM_001455	FOXO3A	-0.909798	7.44904	0.00036376	-0.647676	7.42013	0.00149768
PROTEASOME SUBUNIT BETA TYPE 8 PRECURSOR (EC 3.4.25.1) (PROTEASOME COMPONENT C13) (MACROPAIN SUBUNIT C13) (MULTICATALYTIC ENDOPEPTIDASE COMPLEX SUBUNIT C13)	NM_004159	PSMB8	-0.512332	6.79841	0.020244	-0.645475	6.55916	0.010712
TROPOMYOSIN 1 ALPHA CHAIN (ALPHA-TROPOMYOSIN)	NM_000366	TPM1	-0.680909	9.18952	0.0115358	-0.634497	9.03456	0.057562
TROPOMYOSIN 1 ALPHA CHAIN (ALPHA-TROPOMYOSIN)	NM_000366	TPM1	-0.770949	9.92701	0.0102514	-0.631622	9.77635	0.038846
HISTONE H2B.R (H2B/R) (H2B.1)	NM_021058	H2BFR	-0.592387	10.0103	0.0088594	-0.62125	9.83338	0.034874
NAD(P)H DEHYDROGENASE [QUINONE] 1 (EC 1.6.99.2) (QUINONE REDUCTASE 1) (QR1) (DT-DIAPHORASE) (DTD) (AZOREDUCTASE) (PHYLLOQUINONE REDUCTASE) (MENADIONE REDUCTASE)	NM_000903	NQO1	-0.695059	12.9996	0.00101612	-0.608828	12.811	0.029888
WOLFRAMIN	NM_006005	WFS1	-0.524365	7.17534	0.033242	-0.602522	7.1188	0.030168
NAD(P)H DEHYDROGENASE [QUINONE] 1 (EC 1.6.99.2) (QUINONE REDUCTASE 1) (QR1) (DT-DIAPHORASE) (DTD) (AZOREDUCTASE) (PHYLLOQUINONE REDUCTASE) (MENADIONE REDUCTASE)	NM_000903	NQO1	-0.520302	13.2176	0.029104	-0.596845	12.9484	0.002234
CYSTATIN M PRECURSOR (CYSTATIN E)	NM_001323	CST6	-0.574712	6.2851	0.020884	-0.583579	6.31864	0.0096208
	NM_020375	C12orf5	-0.583768	6.45608	0.030638	-0.580104	6.14592	0.017822
S-100P PROTEIN	NM_005980	S100P	-1.07402	9.16515	0.0003254	-0.56965	9.30016	0.027302
FIBROBLAST GROWTH FACTOR RECEPTOR 2 PRECURSOR (EC 2.7.1.112) (FGFR-2) (KERATINOCYTE GROWTH FACTOR RECEPTOR 2)	NM_023030	FGFR2	-0.900179	6.1853	0.0054268	-0.560704	6.44644	0.0104924
ACETYL-COENZYME A ACETYLTRANSFERASE 2; ACETOACETYL COENZYME A THIOLASE	NM_005891	ACAT2	-0.503982	9.58778	0.0199458	-0.536731	9.37544	0.0128648
G2 AND S PHASE EXPRESSED PROTEIN 1 (B99 HOMOLOG)	NM_016426	GTSE1	-0.730653	7.31896	0.00198842	-0.532789	7.32144	0.053228
PREFOLDIN SUBUNIT 4 (PROTEIN C-1)	NM_002623	PFDN4	-0.674984	12.0424	0.00068742	-0.528694	11.8744	0.12361
DNAJ HOMOLOG SUBFAMILY A MEMBER 1 (HEAT SHOCK 40 KDA PROTEIN 4) (DNAJ PROTEIN HOMOLOG 2) (HSJ-2) (HSDJ)	NM_001539	DNAJA1	-1.10089	8.05888	5.1978e-06	-0.523622	8.19887	0.049402
DICKKOPF RELATED PROTEIN-1 PRECURSOR (DKK-1) (DICKKOPF-1) (HDKK-1) (SK)	NM_012242	DKK1	-0.761594	8.93981	0.000188534	-0.517491	8.88493	0.0185826
NEURONAL CALCIUM SENSOR 1 (NCS-1) (FREQUENIN HOMOLOG) (FREQUENIN-LIKE PROTEIN) (FREQUENIN-LIKE UBIQUITOUS PROTEIN)	NM_014286	FREQ	-0.722357	6.95101	0.0171416	-0.506718	7.06603	0.095776
SKELETAL MUSCLE LIM-PROTEIN 3 (SLIM 3) (LIM-DOMAIN PROTEIN DRAL) (FOUR AND A HALF LIM DOMAINS PROTEIN 2) (FHL-2)	NM_001450	FHL2	-0.62835	9.73056	0.0057462	-0.504053	9.5463	0.087588
	NM_080725	C20orf139	-0.782919	7.58255	0.0002982	-0.500713	7.52961	0.058234
FIBROBLAST GROWTH FACTOR RECEPTOR-LIKE 1 PRECURSOR	NM_021923	FGFRL1	-0.509566	9.74629	0.0198376	-0.499597	9.45416	0.089042
GROWTH ARREST AND DNA-DAMAGE-INDUCIBLE PROTEIN GADD45 ALPHA (DNA- DAMAGE INDUCIBLE TRANSCRIPT 1) (DDIT1)	NM_001924	GADD45A	-0.917541	6.84781	0.0002417	-0.499203	6.99996	0.05374
COLLAGEN-BINDING PROTEIN 2 PRECURSOR (COLLIGIN 2) (RHEUMATOID ARTHRITIS RELATED ANTIGEN RA-A47)	NM_001235	SERPINH2	-0.684895	11.007	0.0038684	-0.488483	10.9706	0.032102
UL16 BINDING PROTEIN 2; UL16-BINDING PROTEIN 2; ALCAN-ALPHA; RETINOIC ACID EARLY TRANSCRIPT 1 H	NM_025217	ULBP2	-0.905542	7.34397	0.00062346	-0.481721	7.25953	0.0157464
T-BOX TRANSCRIPTION FACTOR TBX2 (T-BOX PROTEIN 2)	NM_005994	TBX2	-0.564238	8.45673	0.004418	-0.470958	8.30497	0.0378
VOLTAGE-DEPENDENT CALCIUM CHANNEL GAMMA-4 SUBUNIT (NEURONAL VOLTAGE- GATED CALCIUM CHANNEL GAMMA-4 SUBUNIT)	NM_014405	CACNG4	-0.50836	8.84634	0.014224	-0.470582	8.83821	0.069702
PROBABLE MITOCHONDRIAL IMPORT RECEPTOR SUBUNIT TOM40 HOMOLOG (TRANSLOCASE OF OUTER MEMBRANE 40 KDA SUBUNIT HOMOLOG) (HAYMAKER PROTEIN) (P38.5)	NM_006114	TOMM40	-0.544294	11.77	0.0093046	-0.465361	11.5061	0.021226
NEUROTROPHIC FACTOR ARTEMIN ISOFORM 1, PRECURSOR; NEUBLASTIN; ENOVIN	NM_057160	ARTN	-0.645381	7.11455	0.0108702	-0.455978	7.09588	0.19482
LOW-DENSITY LIPOPROTEIN RECEPTOR PRECURSOR (LDL RECEPTOR)	NM_000527	LDLR	-0.520836	8.53833	0.035554	-0.453648	8.29906	0.021308
ADENOSINE A2B RECEPTOR	NM_000676	ADORA2B	-0.573702	6.08987	0.038806	-0.435588	6.24746	0.181556
	NM_080616	C20orf112	-0.608462	7.24964	0.0025562	-0.421753	7.28016	0.043404
LYSYL OXIDASE HOMOLOG 2 PRECURSOR (EC 1.4.3.-) (LYSYL OXIDASE-LIKE PROTEIN 2) (LYSYL OXIDASE RELATED PROTEIN 2) (LYSYL OXIDASE-RELATED PROTEIN WS9-14)	NM_002318	LOXL2	-0.6698	7.16645	0.027092	-0.405482	7.33916	0.26502
NEURAL CELL ADHESION MOLECULE L1 PRECURSOR (N-CAM L1) (CD171 ANTIGEN)	NM_024003	L1CAM	-0.791182	8.276	0.003361	-0.393776	8.40806	0.099604
RIBOSOMAL PROTEIN S27-LIKE PROTEIN; 40S RIBOSOMAL PROTEIN S27 ISOFORM	NM_015920	RPS27L	-0.972085	8.94327	0.000135708	-0.375933	8.96581	0.189686
TRANSMEMBRANE PROTEIN (63KD), ENDOPLASMIC RETICULUM/GOLGI INTERM; TRANSMEMBRANE PROTEIN (63KD), ENDOPLASMIC RETICULUM/GOLGI INTERMEDIATE COMPARTMENT	NM_006825	CKAP4	-0.872833	9.95811	0.0011708	-0.372988	9.96307	0.107384
RIBOSOMAL PROTEIN S27-LIKE PROTEIN; 40S RIBOSOMAL PROTEIN S27 ISOFORM	NM_015920	RPS27L	-1.04351	8.82042	1.37578e-06	-0.365782	8.96384	0.23966
TRANSFORMING GROWTH FACTOR-BETA INDUCED PROTEIN IG-H3 PRECURSOR (BETA IG-H3) (KERATO-EPITHELIN) (RGD-CONTAINING COLLAGEN ASSOCIATED PROTEIN) (RGD-CAP)	NM_000358	TGFBI	-0.543593	6.65427	0.028954	-0.356258	6.9901	0.125902
UBIQUITIN-CONJUGATING ENZYME E2 VARIANT 2; 1 ALPHA,25-DIHYDROXYVITAMIN D3-INDUCIBLE; ENTEROCYTE DIFFERENTIATION PROMOTING FACTOR; METHYL METHANESULFONATE SENSITIVE 2, S. CEREVISIAE, HOMOLOG OF	NM_003350	UBE2V2	-1.04828	6.0064	0.023192	-0.354747	6.40129	0.30378
BAG-FAMILY MOLECULAR CHAPERONE REGULATOR-2	NM_004282	BAG2	-0.860144	6.32068	0.029154	-0.32631	6.51044	0.178242
GUANINE NUCLEOTIDE-BINDING PROTEIN BETA SUBUNIT 5 (TRANSDUCIN BETA CHAIN 5)	NM_006578	GNB5	-0.521388	8.42238	0.024802	-0.321674	8.58792	0.11897
1D-MYO-INOSITOL-TRISPHOSPHATE 3-KINASE A (EC 2.7.1.127) (INOSITOL 1,4,5-TRISPHOSPHATE 3-KINASE) (IP3K) (IP3 3-KINASE)	NM_002220	ITPKA	-0.660585	7.28947	0.0150336	-0.317098	7.49846	0.153906
TRANSFERRIN RECEPTOR PROTEIN 1 (TFR1) (TR) (TFR) (TRFR) (CD71 ANTIGEN) (T9) (P90)	NM_003234	TFRC	-1.60174	8.435	3.2588e-09	-0.304323	8.89696	0.133284
TRANSCRIPTION INITIATION FACTOR TFIID 28 KDA SUBUNIT (TAFII-28) (TAFII28) (TFIID SUBUNIT P30-BETA)	NM_005643	TAF11	-0.503743	8.16374	0.024138	-0.267563	8.08412	0.25606
EGF-CONTAINING FIBULIN-LIKE EXTRACELLULAR MATRIX PROTEIN 1 PRECURSOR (FIBULIN-3) (FIBL-3) (FIBRILLIN-LIKE PROTEIN) (EXTRACELLULAR PROTEIN S1-5)	NM_018894	EFEMP1	-0.931131	8.07826	0.00023854	-0.260499	8.15937	0.30712
PROTEIN C20ORF129	NM_030919	C20orf129	-0.639584	8.86521	0.0121428	-0.260474	8.84385	0.24488
CELL DIVISION CONTROL PROTEIN 2 HOMOLOG (EC 2.7.1.-) (P34 PROTEIN KINASE) (CYCLIN-DEPENDENT KINASE 1) (CDK1)	NM_033379	CDC2	-0.685816	7.72137	0.0048342	-0.254284	7.87227	0.4536
C-4 METHYL STEROL OXIDASE (EC 1.-.-.-)	NM_006745	SC4MOL	-0.659751	7.97253	0.00100866	-0.229818	8.09549	0.33054
ZINC FINGER PROTEIN 15 (ZINC FINGER PROTEIN KOX8) (FRAGMENT)		ZNF15L1	-0.832235	8.37154	0.008384	-0.211255	8.74455	0.43392
	NM_018139	C14orf104	-0.81665	6.41871	0.000188936	-0.198901	6.80756	0.49582
N-ACETYLGALACTOSAMINE-6-SULFATASE PRECURSOR (EC 3.1.6.4) (N- ACETYLGALACTOSAMINE-6-SULFATE SULFATASE) (GALACTOSE-6-SULFATE SULFATASE) (GALNAC6S SULFATASE) (CHONDROITINSULFATASE) (CHONDROITINASE)	NM_000512	GALNS	-0.570229	8.29908	0.0101132	-0.194143	8.19064	0.53546
PTK9 PROTEIN TYROSINE KINASE 9; PROTEIN TYROSINE KINASE 9	NM_002822	PTK9	-0.669451	7.3414	0.009882	-0.191485	7.46164	0.50838
INHIBIN BETA B CHAIN PRECURSOR (ACTIVIN BETA-B CHAIN)	NM_002193	INHBB	-0.743958	10.0591	0.0091098	-0.187639	10.2052	0.40242
PALMITOYL-PROTEIN THIOESTERASE 1 PRECURSOR (EC 3.1.2.22) (PALMITOYL- PROTEIN HYDROLASE 1)	NM_000310	PPT1	-0.660303	10.595	0.0029288	-0.17957	10.6658	0.46422
LATHOSTEROL OXIDASE (EC 1.3.3.2) (LATHOSTEROL 5-DESATURASE) (DELTA-7- STEROL 5-DESATURASE) (C-5 STEROL DESATURASE) (STEROL-C5-DESATURASE)	NM_006918	SC5DL	-0.963876	7.07977	0.0102518	-0.174305	7.4113	0.51336
SQUALENE MONOOXYGENASE (EC 1.14.99.7) (SQUALENE EPOXIDASE) (SE)	NM_003129	SQLE	-0.811057	10.715	0.0022902	-0.159177	10.6318	0.54756
L-LACTATE DEHYDROGENASE A CHAIN (EC 1.1.1.27) (LDH-A) (LDH MUSCLE SUBUNIT) (LDH-M)	NM_005566	LDHA	-0.510407	13.0807	0.04579	-0.131545	13.1624	0.5354
TRANSCRIPTION FACTOR E2-ALPHA (IMMUNOGLOBULIN ENHANCER BINDING FACTOR E12/E47) (TRANSCRIPTION FACTOR-3) (TCF-3) (IMMUNOGLOBULIN TRANSCRIPTION FACTOR-1) (TRANSCRIPTION FACTOR ITF-1) (KAPPA-E2-BINDING FACTOR)	NM_003200	TCF3	-0.841336	6.1583	0.044294	-0.12695	6.29971	0.55828
SODIUM- AND CHLORIDE-DEPENDENT CREATINE TRANSPORTER 1 (CT1)	NM_005629	SLC6A8	-0.619262	6.39504	0.0141856	-0.125586	6.35272	0.8082
DEK PROTEIN	NM_003472	DEK	-0.753442	7.47796	0.00120512	-0.12386	7.60608	0.59594
SHORT COILED-COIL PROTEIN; HYPOTHETICAL PROTEIN HRIHFB2072	NM_032547	SCOC	-0.714526	6.84985	0.003872	-0.109414	6.78079	0.69864
ALPHA-1,6-MANNOSYL-GLYCOPROTEIN 2-BETA-N-ACETYLGLUCOSAMINYLTRANSFERASE (EC 2.4.1.143) (N-GLYCOSYL-OLIGOSACCHARIDE-GLYCOPROTEIN N- ACETYLGLUCOSAMINYLTRANSFERASE II) (BETA-1,2-N- ACETYLGLUCOSAMINYLTRANSFERASE II) (GNT-II) (GLCNAC-T II)	NM_002408	MGAT2	-0.580296	7.08606	0.0127262	-0.106024	7.37454	0.65598
ENDOGENOUS RETROVIRAL GENE (HLM-2) (FRAGMENT)		ERPL1	-3.21837	10.8899	0.034672	-0.0914243	5.18923	0.8654
14-3-3 PROTEIN GAMMA (PROTEIN KINASE C INHIBITOR PROTEIN-1) (KCIP-1)	NM_012479	YWHAG	-0.53546	7.69054	0.030006	-0.0875061	7.84552	0.67596
NATURAL CYTOTOXICITY TRIGGERING RECEPTOR 1; LYMPHOCYTE ANTIGEN 94 (MOUSE) HOMOLOG (ACTIVATING NK-RECEPTOR; NK-P46); LYMPHOCYTE ANTIGEN 94 (MOUSE) HOMOLOG (ACTIVATING NK-RECEPTOR ; NK-P46); LYMPHOCYTE ANTIGEN 94 HOMOLOG, ACTIVATING NK-RECEPTOR; NK-P46	NM_004829	NCR1	-0.780613	6.5183	0.003533	-0.0801373	6.86429	0.7354
CATHEPSIN L PRECURSOR (EC 3.4.22.15) (MAJOR EXCRETED PROTEIN) (MEP)	NM_145918	CTSL	-0.539921	8.97641	0.03597	-0.071018	9.04008	0.8067
TRANSCRIPTION INITIATION FACTOR IIA GAMMA CHAIN (TFIIA P12 SUBUNIT) (TFIIA-12) (TFIIAS) (TFIIA-GAMMA)	NM_004492	GTF2A2	-0.581132	9.76196	0.0038544	-0.0672252	9.80861	0.75388
STEROL O-ACYLTRANSFERASE 1 (EC 2.3.1.26) (CHOLESTEROL ACYLTRANSFERASE 1) (ACYL COENZYME A:CHOLESTEROL ACYLTRANSFERASE 1) (ACAT-1)	NM_003101	SOAT1	-0.563589	6.88825	0.048072	-0.0608787	7.1779	0.79252
ZINC FINGER PROTEIN 117 (ZINC FINGER PROTEIN HPF9) (FRAGMENT)	NM_024498	ZNF117	-0.751069	8.27516	0.002899	-0.0441874	8.66257	0.84048
FLIGHTLESS-I PROTEIN HOMOLOG	NM_002018	FLII	-0.627616	9.4946	0.0127466	-0.0431654	9.51517	0.88668
RETINOL DEHYDROGENASE 10	NM_172037	RDH10	-0.712356	6.18257	0.0089808	-0.0397097	6.44367	0.87406
SS18-LIKE PROTEIN 2 (SYT HOMOLOG-2)	NM_016305	SS18L2	-0.575715	8.80988	0.0052676	-0.0363507	8.81724	0.84752
SMALL NUCLEAR RIBONUCLEOPROTEIN G (SNRNP-G) (SM PROTEIN G) (SM-G) (SMG)	NM_003096	SNRPG	-0.54267	11.7841	0.048448	-0.0345839	11.9827	0.8817
EPITHELIAL V-LIKE ANTIGEN 1 PRECURSOR	NM_005797	EVA1	-0.762718	7.35762	0.0098564	-0.0295949	7.52403	0.91284
COTE1 PROTEIN	NM_006589	C1orf2	-0.725188	8.6746	0.0058394	-0.0253607	8.91323	0.90838
SIGNAL RECOGNITION PARTICLE RECEPTOR ALPHA SUBUNIT (SR-ALPHA) (DOCKING PROTEIN ALPHA) (DP-ALPHA)	NM_003139	SRPR	-0.737733	9.12433	0.02036	-0.0221652	9.14145	0.94662
DNA-DIRECTED RNA POLYMERASES I, II, AND III 7.0 KDA POLYPEPTIDE (EC 2.7.7.6) (ABC10-ALPHA) (RPB7.0) (RPB10ALPHA)	NM_005034	POLR2K	-0.824427	8.8224	0.00212	-0.00870433	8.86	0.98222
ISOPENTENYL-DIPHOSPHATE DELTA-ISOMERASE 1 (EC 5.3.3.2) (IPP ISOMERASE 1) (ISOPENTENYL PYROPHOSPHATE ISOMERASE 1) (IPPI1)	NM_004508	IDI1	-1.29417	7.89014	3.1232e-06	-0.00844052	8.48384	0.96564
LIM AND SH3 DOMAIN PROTEIN 1 (LASP-1) (MLN 50)	NM_006148	LASP1	-0.613654	9.71001	0.0021598	-0.00777935	9.73383	0.97282

## Sheet: Blad2
		FOXO3Aoligo2-PRSGFP			FOXO3Aoligo4-PRSGFP
genbank	symbol	M	A	P	M	A	P
NM_002800	PSMB9	-1.0021	6.10435	0.000176568	-1.54567	5.77124	4.5156e-07
NM_005346	HSPA1B	-0.988808	11.4526	4.0016e-06	-1.52884	10.849	4.2582e-09
NM_005101	G1P2	-1.56239	8.57228	6.3844e-11	-1.40601	8.5235	3.7244e-07
NM_006470	TRIM16	-0.752716	6.41436	0.0017119	-1.3559	5.91165	6.898e-07
NM_153201	HSPA8	-0.595299	11.5291	0.015654	-1.34735	10.9548	5.9572e-08
NM_005873	RGS19	-1.11808	9.12918	3.4368e-05	-1.29452	8.69792	4.6294e-05
NM_002133	HMOX1	-1.37169	7.20203	0.00034854	-1.29246	7.20335	5.7032e-05
NM_003733	OASL	-1.49877	6.53705	0.00015027	-1.2834	6.68644	0.00017041
NM_006317	BASP1	-1.23842	9.43462	1.7845e-08	-1.20525	9.30197	6.3354e-08
NM_001969	EIF5	-1.90399	8.42373	9.3168e-11	-1.15005	8.65538	4.3724e-07
NM_016332	SEPX1	-0.563727	10.5286	0.0129202	-1.07156	9.97298	2.5358e-05
NM_022873	G1P3	-1.69565	9.67248	2.3708e-09	-1.0315	9.925	0.000153684
NM_001255	CDC20	-0.794384	11.0655	0.002095	-1.01643	10.6459	8.4708e-05
NM_006470	TRIM16	-0.959433	10.9921	6.4246e-05	-0.972275	10.6446	0.00094254
NM_005346	HSPA1B	-0.647689	8.78782	0.00136672	-0.96732	8.34798	9.9388e-05
NM_021107	MRPS12	-0.537867	7.06447	0.0116106	-0.897871	6.62509	2.9306e-05
NM_003311	TSSC3	-0.663872	11.6684	0.025558	-0.894307	11.2627	9.065e-05
NM_003881	WISP2	-0.966129	7.48667	8.4604e-05	-0.890035	7.50242	0.0042316
NM_003714	STC2	-0.677876	9.47304	0.00176396	-0.852374	9.18455	0.0013362
NM_003714	STC2	-0.704736	7.89646	0.0126592	-0.828444	7.93439	0.00147464
NM_006170	NOL1	-0.728207	9.43841	0.0111498	-0.803472	9.20753	8.093e-05
NM_000247	MICA	-0.710998	9.70324	0.0053728	-0.795918	9.50222	0.0060696
NM_006597	HSPA8	-0.742065	12.9817	0.0014497	-0.767106	12.851	0.0159272
NM_005532	IFI27	-0.722327	6.33808	0.0035154	-0.7317	6.7704	0.00123762
NM_015167	PTDSR	-0.606373	7.04396	0.0074864	-0.726913	6.95431	0.0111946
NM_016354	SLC21A12	-0.53554	7.66278	0.027424	-0.72608	7.6002	0.0026612
NM_003311	TSSC3	-0.584765	11.2092	0.028532	-0.725167	10.9259	0.003157
NM_001760	CCND3	-0.657494	9.75625	0.0025298	-0.712855	9.55379	0.0069056
NM_000389	CDKN1A	-0.712976	10.1218	0.00063684	-0.6978	9.89761	0.00060316
NM_171846	LACTB	-1.25283	6.11733	2.7128e-05	-0.68992	6.48391	0.02584
	TRIM47	-0.760838	6.40678	0.0008511	-0.67102	6.0131	0.154256
NM_002380	MATN2	-0.717149	6.87332	0.00074676	-0.663364	6.9455	0.0181308
NM_001455	FOXO3A	-0.909798	7.44904	0.00036376	-0.647676	7.42013	0.00149768
NM_004159	PSMB8	-0.512332	6.79841	0.020244	-0.645475	6.55916	0.010712
NM_000366	TPM1	-0.680909	9.18952	0.0115358	-0.634497	9.03456	0.057562
NM_000366	TPM1	-0.770949	9.92701	0.0102514	-0.631622	9.77635	0.038846
NM_021058	H2BFR	-0.592387	10.0103	0.0088594	-0.62125	9.83338	0.034874
NM_000903	NQO1	-0.695059	12.9996	0.00101612	-0.608828	12.811	0.029888
NM_006005	WFS1	-0.524365	7.17534	0.033242	-0.602522	7.1188	0.030168
NM_000903	NQO1	-0.520302	13.2176	0.029104	-0.596845	12.9484	0.002234
NM_001323	CST6	-0.574712	6.2851	0.020884	-0.583579	6.31864	0.0096208
NM_020375	C12orf5	-0.583768	6.45608	0.030638	-0.580104	6.14592	0.017822
NM_005980	S100P	-1.07402	9.16515	0.0003254	-0.56965	9.30016	0.027302
NM_023030	FGFR2	-0.900179	6.1853	0.0054268	-0.560704	6.44644	0.0104924
NM_005891	ACAT2	-0.503982	9.58778	0.0199458	-0.536731	9.37544	0.0128648
NM_016426	GTSE1	-0.730653	7.31896	0.00198842	-0.532789	7.32144	0.053228
NM_002623	PFDN4	-0.674984	12.0424	0.00068742	-0.528694	11.8744	0.12361
NM_001539	DNAJA1	-1.10089	8.05888	5.1978e-06	-0.523622	8.19887	0.049402
NM_012242	DKK1	-0.761594	8.93981	0.000188534	-0.517491	8.88493	0.0185826
NM_014286	FREQ	-0.722357	6.95101	0.0171416	-0.506718	7.06603	0.095776
NM_001450	FHL2	-0.62835	9.73056	0.0057462	-0.504053	9.5463	0.087588
NM_080725	C20orf139	-0.782919	7.58255	0.0002982	-0.500713	7.52961	0.058234
NM_021923	FGFRL1	-0.509566	9.74629	0.0198376	-0.499597	9.45416	0.089042
NM_001924	GADD45A	-0.917541	6.84781	0.0002417	-0.499203	6.99996	0.05374
NM_001235	SERPINH2	-0.684895	11.007	0.0038684	-0.488483	10.9706	0.032102
NM_025217	ULBP2	-0.905542	7.34397	0.00062346	-0.481721	7.25953	0.0157464
NM_005994	TBX2	-0.564238	8.45673	0.004418	-0.470958	8.30497	0.0378
NM_014405	CACNG4	-0.50836	8.84634	0.014224	-0.470582	8.83821	0.069702
NM_006114	TOMM40	-0.544294	11.77	0.0093046	-0.465361	11.5061	0.021226
NM_057160	ARTN	-0.645381	7.11455	0.0108702	-0.455978	7.09588	0.19482
NM_000527	LDLR	-0.520836	8.53833	0.035554	-0.453648	8.29906	0.021308
NM_000676	ADORA2B	-0.573702	6.08987	0.038806	-0.435588	6.24746	0.181556
NM_080616	C20orf112	-0.608462	7.24964	0.0025562	-0.421753	7.28016	0.043404
NM_002318	LOXL2	-0.6698	7.16645	0.027092	-0.405482	7.33916	0.26502
NM_024003	L1CAM	-0.791182	8.276	0.003361	-0.393776	8.40806	0.099604
NM_015920	RPS27L	-0.972085	8.94327	0.000135708	-0.375933	8.96581	0.189686
NM_006825	CKAP4	-0.872833	9.95811	0.0011708	-0.372988	9.96307	0.107384
NM_015920	RPS27L	-1.04351	8.82042	1.37578e-06	-0.365782	8.96384	0.23966
NM_000358	TGFBI	-0.543593	6.65427	0.028954	-0.356258	6.9901	0.125902
NM_003350	UBE2V2	-1.04828	6.0064	0.023192	-0.354747	6.40129	0.30378
NM_004282	BAG2	-0.860144	6.32068	0.029154	-0.32631	6.51044	0.178242
NM_006578	GNB5	-0.521388	8.42238	0.024802	-0.321674	8.58792	0.11897
NM_002220	ITPKA	-0.660585	7.28947	0.0150336	-0.317098	7.49846	0.153906
NM_003234	TFRC	-1.60174	8.435	3.2588e-09	-0.304323	8.89696	0.133284
NM_005643	TAF11	-0.503743	8.16374	0.024138	-0.267563	8.08412	0.25606
NM_018894	EFEMP1	-0.931131	8.07826	0.00023854	-0.260499	8.15937	0.30712
NM_030919	C20orf129	-0.639584	8.86521	0.0121428	-0.260474	8.84385	0.24488
NM_033379	CDC2	-0.685816	7.72137	0.0048342	-0.254284	7.87227	0.4536
NM_006745	SC4MOL	-0.659751	7.97253	0.00100866	-0.229818	8.09549	0.33054
	ZNF15L1	-0.832235	8.37154	0.008384	-0.211255	8.74455	0.43392
NM_018139	C14orf104	-0.81665	6.41871	0.000188936	-0.198901	6.80756	0.49582
NM_000512	GALNS	-0.570229	8.29908	0.0101132	-0.194143	8.19064	0.53546
NM_002822	PTK9	-0.669451	7.3414	0.009882	-0.191485	7.46164	0.50838
NM_002193	INHBB	-0.743958	10.0591	0.0091098	-0.187639	10.2052	0.40242
NM_000310	PPT1	-0.660303	10.595	0.0029288	-0.17957	10.6658	0.46422
NM_006918	SC5DL	-0.963876	7.07977	0.0102518	-0.174305	7.4113	0.51336
NM_003129	SQLE	-0.811057	10.715	0.0022902	-0.159177	10.6318	0.54756
NM_005566	LDHA	-0.510407	13.0807	0.04579	-0.131545	13.1624	0.5354
NM_003200	TCF3	-0.841336	6.1583	0.044294	-0.12695	6.29971	0.55828
NM_005629	SLC6A8	-0.619262	6.39504	0.0141856	-0.125586	6.35272	0.8082
NM_003472	DEK	-0.753442	7.47796	0.00120512	-0.12386	7.60608	0.59594
NM_032547	SCOC	-0.714526	6.84985	0.003872	-0.109414	6.78079	0.69864
NM_002408	MGAT2	-0.580296	7.08606	0.0127262	-0.106024	7.37454	0.65598
	ERPL1	-3.21837	10.8899	0.034672	-0.0914243	5.18923	0.8654
NM_012479	YWHAG	-0.53546	7.69054	0.030006	-0.0875061	7.84552	0.67596
NM_004829	NCR1	-0.780613	6.5183	0.003533	-0.0801373	6.86429	0.7354
NM_145918	CTSL	-0.539921	8.97641	0.03597	-0.071018	9.04008	0.8067
NM_004492	GTF2A2	-0.581132	9.76196	0.0038544	-0.0672252	9.80861	0.75388
NM_003101	SOAT1	-0.563589	6.88825	0.048072	-0.0608787	7.1779	0.79252
NM_024498	ZNF117	-0.751069	8.27516	0.002899	-0.0441874	8.66257	0.84048
NM_002018	FLII	-0.627616	9.4946	0.0127466	-0.0431654	9.51517	0.88668
NM_172037	RDH10	-0.712356	6.18257	0.0089808	-0.0397097	6.44367	0.87406
NM_016305	SS18L2	-0.575715	8.80988	0.0052676	-0.0363507	8.81724	0.84752
NM_003096	SNRPG	-0.54267	11.7841	0.048448	-0.0345839	11.9827	0.8817
NM_005797	EVA1	-0.762718	7.35762	0.0098564	-0.0295949	7.52403	0.91284
NM_006589	C1orf2	-0.725188	8.6746	0.0058394	-0.0253607	8.91323	0.90838
NM_003139	SRPR	-0.737733	9.12433	0.02036	-0.0221652	9.14145	0.94662
NM_005034	POLR2K	-0.824427	8.8224	0.00212	-0.00870433	8.86	0.98222
NM_004508	IDI1	-1.29417	7.89014	3.1232e-06	-0.00844052	8.48384	0.96564
NM_006148	LASP1	-0.613654	9.71001	0.0021598	-0.00777935	9.73383	0.97282
