# Supplementary material for: An integrated genomic approach identifies that the PI3K/AKT/FOXO pathway is involved in breast cancer tumor initiation
Source: Oncotarget. 2015 Nov 22;7(3):2596–610. doi: 10.18632/oncotarget.6354 (PMC4823058; doi:10.18632/oncotarget.6354)
Supplement: Supplementary file 10 [file oncotarget-07-2596-s010.xls]

## Sheet: SupplementalTable5C
Category	Term	Count	%	PValue	Genes	List Total	Pop Hits	Pop Total	Fold Enrichment	Bonferroni	Benjamini	FDR
GOTERM_BP_FAT	GO:0033554~cellular response to stress	21	0.893997	8.79e-06	ING4, HERPUD1, MICA, RECQL5, ADORA2B, WFS1, TP53, RPS27L, UBE2V2, ASNS, TPM1, DDIT3, GTSE1, PNKP, DHRS2, CDKN1A, POLE2, BBC3, HMOX1, FANCE, GADD45A	158	566	13528	3.17672	0.012625	0.012625	0.0145334
GOTERM_BP_FAT	GO:0010033~response to organic substance	24	1.02171	9.49e-06	BCKDHA, TXNIP, HERPUD1, LDLR, ERBB3, FBP1, FHL2, TRIM16, ASNS, DEK, HSPA1B, DDIT3, SRC, EIF4EBP1, CDKN1A, TFRC, SQLE, HMOX1, DNAJA1, DNAJC4, BMP7, MYC, HSPA8, MB	158	721	13528	2.85005	0.0136292	0.00683796	0.0156972
GOTERM_BP_FAT	GO:0009991~response to extracellular stimulus	13	0.553427	9.72e-06	BCKDHA, LDHA, STC2, ADORA2B, TP53, ASNS, TRIM16, DDIT3, CDKN1A, TFRC, C14ORF104, HMOX1, BMP7	158	220	13528	5.05938	0.0139606	0.00467535	0.0160816
GOTERM_BP_FAT	GO:0006974~response to DNA damage stimulus	15	0.63857	0.000113	ING4, RECQL5, MICA, TP53, RPS27L, UBE2V2, DDIT3, GTSE1, PNKP, CDKN1A, POLE2, BBC3, HMOX1, FANCE, GADD45A	158	373	13528	3.44317	0.150765	0.0400314	0.18677
GOTERM_BP_FAT	GO:0030330~DNA damage response, signal transduction by p53 class mediator	5	0.212857	0.000214	ING4, BBC3, TP53, RPS27L, GTSE1	158	26	13528	16.4654	0.266061	0.0599911	0.353235
GOTERM_BP_FAT	GO:0009719~response to endogenous stimulus	15	0.63857	0.000265	TXNIP, BCKDHA, LDLR, ERBB3, FBP1, FHL2, ASNS, TRIM16, DDIT3, SRC, CDKN1A, EIF4EBP1, HMOX1, BMP7, MB	158	405	13528	3.17112	0.31857	0.0619264	0.437818
GOTERM_BP_FAT	GO:0008629~induction of apoptosis by intracellular signals	6	0.255428	0.000395	CDKN1A, BBC3, HMOX1, TP53, RPS27L, MYC	158	54	13528	9.51336	0.43515	0.0783587	0.651294
GOTERM_BP_FAT	GO:0042981~regulation of apoptosis	22	0.936569	0.0004	TXNIP, ING4, HERPUD1, ERBB3, WFS1, DEDD, LGALS1, TP53, RPS27L, ASNS, PPT1, HSPA1B, DDIT3, SRC, DHRS2, CDKN1A, BBC3, HMOX1, BIK, BMP7, NQO1, MYC	158	804	13528	2.34284	0.439238	0.069755	0.659549
GOTERM_BP_FAT	GO:0051186~cofactor metabolic process	10	0.425713	0.000451	COQ4, DLST, MTHFD2, ALDH5A1, HMOX1, GSTT1, PPT1, PPOX, QPRT, HMGCL	158	195	13528	4.39078	0.478784	0.0698403	0.742623
GOTERM_BP_FAT	GO:0043067~regulation of programmed cell death	22	0.936569	0.000456	TXNIP, ING4, HERPUD1, ERBB3, WFS1, DEDD, LGALS1, TP53, RPS27L, ASNS, PPT1, HSPA1B, DDIT3, SRC, DHRS2, CDKN1A, BBC3, HMOX1, BIK, BMP7, NQO1, MYC	158	812	13528	2.31976	0.482785	0.0638032	0.751372
GOTERM_BP_FAT	GO:0010941~regulation of cell death	22	0.936569	0.000478	TXNIP, ING4, HERPUD1, ERBB3, WFS1, DEDD, LGALS1, TP53, RPS27L, ASNS, PPT1, HSPA1B, DDIT3, SRC, DHRS2, CDKN1A, BBC3, HMOX1, BIK, BMP7, NQO1, MYC	158	815	13528	2.31122	0.499459	0.0609768	0.78857
GOTERM_BP_FAT	GO:0031667~response to nutrient levels	10	0.425713	0.000486	BCKDHA, C14ORF104, TFRC, STC2, HMOX1, TP53, TRIM16, ASNS, BMP7, DDIT3	158	197	13528	4.34621	0.504925	0.056904	0.801032
GOTERM_BP_FAT	GO:0006631~fatty acid metabolic process	10	0.425713	0.000504	CRYL1, CYP2J2, ECH1, ALDH5A1, FAAH, DECR1, CRAT, PECI, SC5DL, SC4MOL	158	198	13528	4.32426	0.517709	0.0545487	0.830716
GOTERM_BP_FAT	GO:0031668~cellular response to extracellular stimulus	6	0.255428	0.000868	CDKN1A, LDHA, ADORA2B, HMOX1, TP53, ASNS	158	64	13528	8.0269	0.714959	0.0857503	1.42555
GOTERM_BP_FAT	GO:0009725~response to hormone stimulus	13	0.553427	0.00118607	TXNIP, BCKDHA, LDLR, ERBB3, FBP1, FHL2, TRIM16, SRC, CDKN1A, EIF4EBP1, HMOX1, BMP7, MB	158	367	13528	3.03287	0.82023	0.108104	1.94398
GOTERM_BP_FAT	GO:0055114~oxidation reduction	18	0.766284	0.00120437	BCKDHA, SQRDL, SEPX1, LDHA, CYP2J2, ALDH5A1, PPOX, DECR1, SC4MOL, RDH12, DHRS2, MTHFD2, RDH10, SQLE, HMOX1, NQO1, LOXL2, SC5DL	158	639	13528	2.41184	0.824929	0.103189	1.97369
GOTERM_BP_FAT	GO:0007584~response to nutrient	8	0.34057	0.00122795	BCKDHA, C14ORF104, TFRC, STC2, HMOX1, TRIM16, BMP7, DDIT3	158	140	13528	4.89259	0.830807	0.0992365	2.01197
GOTERM_BP_FAT	GO:0006986~response to unfolded protein	6	0.255428	0.00138841	HERPUD1, DNAJA1, DNAJC4, HSPA1B, DDIT3, HSPA8	158	71	13528	7.23551	0.865882	0.10561	2.27205
GOTERM_BP_FAT	GO:0043065~positive regulation of apoptosis	14	0.595998	0.00151284	TXNIP, ING4, DEDD, TP53, RPS27L, DDIT3, SRC, CDKN1A, BBC3, HMOX1, BIK, NQO1, BMP7, MYC	158	430	13528	2.78764	0.887997	0.108832	2.47329
GOTERM_BP_FAT	GO:0051789~response to protein stimulus	7	0.297999	0.00153053	HERPUD1, DNAJA1, DEK, DNAJC4, HSPA1B, DDIT3, HSPA8	158	107	13528	5.60132	0.89083	0.104831	2.50187
GOTERM_BP_FAT	GO:0043068~positive regulation of programmed cell death	14	0.595998	0.00160938	TXNIP, ING4, DEDD, TP53, RPS27L, DDIT3, SRC, CDKN1A, BBC3, HMOX1, BIK, NQO1, BMP7, MYC	158	433	13528	2.76832	0.90261	0.104977	2.62914
GOTERM_BP_FAT	GO:0010942~positive regulation of cell death	14	0.595998	0.00167653	TXNIP, ING4, DEDD, TP53, RPS27L, DDIT3, SRC, CDKN1A, BBC3, HMOX1, BIK, NQO1, BMP7, MYC	158	435	13528	2.75559	0.911637	0.104422	2.73743
GOTERM_BP_FAT	GO:0042770~DNA damage response, signal transduction	6	0.255428	0.00235858	ING4, BBC3, HMOX1, TP53, RPS27L, GTSE1	158	80	13528	6.42152	0.967108	0.137964	3.83079
GOTERM_BP_FAT	GO:0006979~response to oxidative stress	8	0.34057	0.00301526	TXNIP, PNKP, DHRS2, HMOX1, NQO1, TPM1, DDIT3, MB	158	164	13528	4.1766	0.987306	0.166352	4.87256
GOTERM_BP_FAT	GO:0010604~positive regulation of macromolecule metabolic process	20	0.851426	0.00491543	BCKDHA, SOAT1, WFS1, TP53, FHL2, NFYC, TRIM16, CDC20, DDIT3, PSMB8, PSMB9, IL20, TAF11, CCND3, SMARCB1, HMOX1, GTF2A2, BMP7, TCF3, MYC	158	857	13528	1.99814	0.999195	0.247993	7.82765
GOTERM_BP_FAT	GO:0051726~regulation of cell cycle	11	0.468284	0.00527475	CDKN1A, CCND3, TP53, RPS27L, ASNS, BMP7, TCF3, GADD45A, MYC, GTSE1, HSPA8	158	331	13528	2.84539	0.999523	0.254823	8.37666
GOTERM_BP_FAT	GO:0009636~response to toxin	5	0.212857	0.00545432	DHRS2, CDKN1A, TRIM16, NQO1, MT1H	158	61	13528	7.01805	0.999632	0.25391	8.64988
GOTERM_BP_FAT	GO:0044092~negative regulation of molecular function	11	0.468284	0.00561259	HERPUD1, CDKN1A, YWHAG, HMOX1, TP53, CDC20, NQO1, GADD45A, PSMB8, DDIT3, PSMB9	158	334	13528	2.81983	0.999708	0.252235	8.89005
GOTERM_BP_FAT	GO:0006983~ER overload response	3	0.127714	0.00566555	WFS1, TP53, DDIT3	158	10	13528	25.6861	0.99973	0.246706	8.97029
GOTERM_BP_FAT	GO:0016125~sterol metabolic process	6	0.255428	0.00640278	SOAT1, LDLR, SQLE, IDI1, SC5DL, SC4MOL	158	101	13528	5.08635	0.999907	0.266264	10.0803
GOTERM_BP_FAT	GO:0008630~DNA damage response, signal transduction resulting in induction of apoptosis	4	0.170285	0.0064825	BBC3, HMOX1, TP53, RPS27L	158	33	13528	10.3782	0.999918	0.261668	10.1996
GOTERM_BP_FAT	GO:0031571~G1 DNA damage checkpoint	3	0.127714	0.00687205	TP53, RPS27L, GTSE1	158	11	13528	23.351	0.999953	0.267728	10.7802
GOTERM_BP_FAT	GO:0007050~cell cycle arrest	6	0.255428	0.00694739	ING4, CDKN1A, TP53, GADD45A, MYC, DDIT3	158	103	13528	4.98759	0.999958	0.263234	10.8921
GOTERM_BP_FAT	GO:0034976~response to endoplasmic reticulum stress	4	0.170285	0.0070501	HERPUD1, WFS1, TP53, DDIT3	158	34	13528	10.073	0.999964	0.259847	11.0445
GOTERM_BP_FAT	GO:0045321~leukocyte activation	9	0.383142	0.00728369	DHRS2, MICA, CCND3, RPL22, IGBP1, ULBP2, TP53, TCF3, NCR1	158	242	13528	3.18422	0.999974	0.260678	11.39
GOTERM_BP_FAT	GO:0006984~ER-nuclear signaling pathway	4	0.170285	0.00764628	HERPUD1, WFS1, TP53, DDIT3	158	35	13528	9.78517	0.999985	0.265309	11.9238
GOTERM_BP_FAT	GO:0016126~sterol biosynthetic process	4	0.170285	0.00764628	SQLE, IDI1, SC5DL, SC4MOL	158	35	13528	9.78517	0.999985	0.265309	11.9238
GOTERM_BP_FAT	GO:0009062~fatty acid catabolic process	4	0.170285	0.00827139	ECH1, FAAH, DECR1, CRAT	158	36	13528	9.51336	0.999994	0.277183	12.8371
GOTERM_BP_FAT	GO:0046649~lymphocyte activation	8	0.34057	0.00855831	MICA, CCND3, RPL22, IGBP1, ULBP2, TP53, TCF3, NCR1	158	199	13528	3.44202	0.999996	0.278965	13.2533
GOTERM_BP_FAT	GO:0006732~coenzyme metabolic process	7	0.297999	0.00885887	COQ4, DLST, MTHFD2, ALDH5A1, GSTT1, QPRT, HMGCL	158	153	13528	3.91727	0.999997	0.281021	13.6873
GOTERM_BP_FAT	GO:0008202~steroid metabolic process	8	0.34057	0.00926281	SOAT1, DHRS2, LDLR, SQLE, IDI1, SC5DL, FABP6, SC4MOL	158	202	13528	3.3909	0.999999	0.285671	14.2673
GOTERM_BP_FAT	GO:0046395~carboxylic acid catabolic process	6	0.255428	0.00945096	BCKDHA, ECH1, BCAT2, FAAH, DECR1, CRAT	158	111	13528	4.62812	0.999999	0.284593	14.5363
GOTERM_BP_FAT	GO:0016054~organic acid catabolic process	6	0.255428	0.00945096	BCKDHA, ECH1, BCAT2, FAAH, DECR1, CRAT	158	111	13528	4.62812	0.999999	0.284593	14.5363
GOTERM_BP_FAT	GO:0010035~response to inorganic substance	8	0.34057	0.00999426	TXNIP, CDKN1A, TFRC, HMOX1, TPM1, MT1H, DDIT3, MB	158	205	13528	3.34128	1	0.292359	15.3084
GOTERM_BP_FAT	GO:0000302~response to reactive oxygen species	5	0.212857	0.0112169	TXNIP, HMOX1, TPM1, DDIT3, MB	158	75	13528	5.70802	1	0.315681	17.022
GOTERM_BP_FAT	GO:0044242~cellular lipid catabolic process	5	0.212857	0.0117355	ECH1, FAAH, PPT1, DECR1, CRAT	158	76	13528	5.63291	1	0.321556	17.739
GOTERM_BP_FAT	GO:0042771~DNA damage response, signal transduction by p53 class mediator resulting in induction of apoptosis	3	0.127714	0.0127268	BBC3, TP53, RPS27L	158	15	13528	17.1241	1	0.337397	19.0933
GOTERM_BP_FAT	GO:0006259~DNA metabolic process	13	0.553427	0.0148949	ING4, RECQL5, TP53, ERPL1, PPT1, UBE2V2, RPS27L, PNKP, POLE2, SMARCB1, FANCE, GADD45A, MYC	158	506	13528	2.19973	1	0.376085	21.9827
GOTERM_BP_FAT	GO:0043086~negative regulation of catalytic activity	9	0.383142	0.0155583	HERPUD1, CDKN1A, YWHAG, TP53, CDC20, NQO1, GADD45A, PSMB8, PSMB9	158	277	13528	2.78189	1	0.382717	22.8473
GOTERM_BP_FAT	GO:0031575~G1/S transition checkpoint	3	0.127714	0.0162364	TP53, RPS27L, GTSE1	158	17	13528	15.1095	1	0.389292	23.7217
GOTERM_BP_FAT	GO:0006457~protein folding	7	0.297999	0.0172874	WFS1, PFDN4, BAG2, DNAJA1, NFYC, DNAJC4, HSPA8	158	177	13528	3.38611	1	0.40227	25.0585
GOTERM_BP_FAT	GO:0043193~positive regulation of gene-specific transcription	5	0.212857	0.0184731	SMARCB1, GTF2A2, TP53, TRIM16, TCF3	158	87	13528	4.9207	1	0.416808	26.5404
GOTERM_BP_FAT	GO:0055080~cation homeostasis	9	0.383142	0.018492	HERPUD1, TFRC, WFS1, HMOX1, MT2A, TP53, PPT1, MYC, MT1H	158	286	13528	2.69434	1	0.410931	26.5638
GOTERM_BP_FAT	GO:0001775~cell activation	9	0.383142	0.0188409	DHRS2, MICA, CCND3, RPL22, IGBP1, ULBP2, TP53, TCF3, NCR1	158	287	13528	2.68496	1	0.410759	26.9943
GOTERM_BP_FAT	GO:0006541~glutamine metabolic process	3	0.127714	0.0201086	ALDH5A1, ASNS, CTPS2	158	19	13528	13.519	1	0.425477	28.5391
GOTERM_BP_FAT	GO:0043523~regulation of neuron apoptosis	5	0.212857	0.0206523	ERBB3, WFS1, TP53, PPT1, NQO1	158	90	13528	4.75668	1	0.428113	29.1922
GOTERM_BP_FAT	GO:0043066~negative regulation of apoptosis	10	0.425713	0.0223688	DHRS2, CDKN1A, ERBB3, WFS1, HMOX1, TP53, PPT1, ASNS, HSPA1B, MYC	158	354	13528	2.41865	1	0.448312	31.2173
GOTERM_BP_FAT	GO:0043069~negative regulation of programmed cell death	10	0.425713	0.0242175	DHRS2, CDKN1A, ERBB3, WFS1, HMOX1, TP53, PPT1, ASNS, HSPA1B, MYC	158	359	13528	2.38497	1	0.469018	33.3376
GOTERM_BP_FAT	GO:0001836~release of cytochrome c from mitochondria	3	0.127714	0.0243249	BBC3, TP53, MYC	158	21	13528	12.2315	1	0.464586	33.4589
GOTERM_BP_FAT	GO:0048545~response to steroid hormone stimulus	7	0.297999	0.0245681	TXNIP, BCKDHA, CDKN1A, LDLR, HMOX1, BMP7, SRC	158	192	13528	3.12157	1	0.46214	33.7327
GOTERM_BP_FAT	GO:0060548~negative regulation of cell death	10	0.425713	0.0246	DHRS2, CDKN1A, ERBB3, WFS1, HMOX1, TP53, PPT1, ASNS, HSPA1B, MYC	158	360	13528	2.37834	1	0.456893	33.7685
GOTERM_BP_FAT	GO:0051188~cofactor biosynthetic process	5	0.212857	0.0263315	COQ4, DLST, MTHFD2, PPOX, QPRT	158	97	13528	4.41342	1	0.474336	35.6867
GOTERM_BP_FAT	GO:0042542~response to hydrogen peroxide	4	0.170285	0.0271583	TXNIP, HMOX1, DDIT3, MB	158	56	13528	6.11573	1	0.479356	36.5842
GOTERM_BP_FAT	GO:0031328~positive regulation of cellular biosynthetic process	15	0.63857	0.0282563	SOAT1, BCKDHA, ADORA2B, TP53, NFYC, FHL2, TRIM16, DDIT3, TAF11, SMARCB1, HMOX1, GTF2A2, BMP7, TCF3, MYC	158	685	13528	1.8749	1	0.487523	37.7578
GOTERM_BP_FAT	GO:0010552~positive regulation of specific transcription from RNA polymerase II promoter	4	0.170285	0.0284294	SMARCB1, GTF2A2, TP53, TCF3	158	57	13528	6.00844	1	0.48417	37.941
GOTERM_BP_FAT	GO:0030003~cellular cation homeostasis	8	0.34057	0.0287454	HERPUD1, TFRC, WFS1, MT2A, TP53, PPT1, MYC, MT1H	158	254	13528	2.6967	1	0.482623	38.274
GOTERM_BP_FAT	GO:0009891~positive regulation of biosynthetic process	15	0.63857	0.0314153	SOAT1, BCKDHA, ADORA2B, TP53, NFYC, FHL2, TRIM16, DDIT3, TAF11, SMARCB1, HMOX1, GTF2A2, BMP7, TCF3, MYC	158	695	13528	1.84792	1	0.508397	41.0217
GOTERM_BP_FAT	GO:0006308~DNA catabolic process	4	0.170285	0.0324294	PNKP, PPT1, UBE2V2, MYC	158	60	13528	5.70802	1	0.514353	42.0348
GOTERM_BP_FAT	GO:0007568~aging	5	0.212857	0.0391498	TFRC, TBX2, TP53, LOXL2, DDIT3	158	110	13528	3.89183	1	0.577649	48.3469
GOTERM_BP_FAT	GO:0045926~negative regulation of growth	5	0.212857	0.0391498	ING4, CDKN1A, BBC3, TP53, PPT1	158	110	13528	3.89183	1	0.577649	48.3469
GOTERM_BP_FAT	GO:0042127~regulation of cell proliferation	16	0.681141	0.0400398	FGFR2, TXNIP, ING4, TBX2, ERBB3, FGFRL1, TP53, DHRS2, WISP2, CDKN1A, DBP, HMOX1, BMP7, TCF3, MYC, FABP6	158	787	13528	1.74069	1	0.580608	49.1327
GOTERM_BP_FAT	GO:0007601~visual perception	7	0.297999	0.0401678	RDH12, RDH10, PPEF2, WFS1, TGFBI, EFEMP1, PPT1	158	216	13528	2.77473	1	0.576478	49.2447
GOTERM_BP_FAT	GO:0050953~sensory perception of light stimulus	7	0.297999	0.0401678	RDH12, RDH10, PPEF2, WFS1, TGFBI, EFEMP1, PPT1	158	216	13528	2.77473	1	0.576478	49.2447
GOTERM_BP_FAT	GO:0010557~positive regulation of macromolecule biosynthetic process	14	0.595998	0.0409502	SOAT1, BCKDHA, TP53, NFYC, FHL2, TRIM16, DDIT3, TAF11, SMARCB1, HMOX1, GTF2A2, BMP7, TCF3, MYC	158	654	13528	1.83285	1	0.57841	49.9248
GOTERM_BP_FAT	GO:0033273~response to vitamin	4	0.170285	0.0412604	C14ORF104, TFRC, TRIM16, BMP7	158	66	13528	5.18911	1	0.576053	50.1921
GOTERM_BP_FAT	GO:0006635~fatty acid beta-oxidation	3	0.127714	0.0415419	ECH1, DECR1, CRAT	158	28	13528	9.1736	1	0.573492	50.4334
GOTERM_BP_FAT	GO:0034383~low-density lipoprotein particle clearance	2	0.0851426	0.0456253	LDLR, HMOX1	158	4	13528	42.8101	1	0.603478	53.8133
GOTERM_BP_FAT	GO:0042149~cellular response to glucose starvation	2	0.0851426	0.0456253	TP53, ASNS	158	4	13528	42.8101	1	0.603478	53.8133
GOTERM_BP_FAT	GO:0003012~muscle system process	6	0.255428	0.0460746	ADORA2B, SLC6A8, HMOX1, FLII, TPM1, MB	158	168	13528	3.05787	1	0.602167	54.1717
GOTERM_BP_FAT	GO:0009108~coenzyme biosynthetic process	4	0.170285	0.0460844	COQ4, DLST, MTHFD2, QPRT	158	69	13528	4.96349	1	0.597328	54.1794
GOTERM_BP_FAT	GO:0030258~lipid modification	4	0.170285	0.0460844	SOAT1, ECH1, DECR1, CRAT	158	69	13528	4.96349	1	0.597328	54.1794
GOTERM_BP_FAT	GO:0007169~transmembrane receptor protein tyrosine kinase signaling pathway	7	0.297999	0.0465234	TXNIP, FGFR2, EIF4EBP1, ERBB3, EFNA1, EPHA1, SRC	158	224	13528	2.67563	1	0.596033	54.5271
GOTERM_BP_FAT	GO:0045768~positive regulation of anti-apoptosis	3	0.127714	0.0470963	CDKN1A, HMOX1, RPS27L	158	30	13528	8.56203	1	0.595837	54.9769
GOTERM_BP_FAT	GO:0006281~DNA repair	8	0.34057	0.0477899	PNKP, RECQL5, POLE2, TP53, FANCE, RPS27L, UBE2V2, GADD45A	158	284	13528	2.41184	1	0.596597	55.5159
GOTERM_BP_FAT	GO:0008637~apoptotic mitochondrial changes	3	0.127714	0.0499698	BBC3, TP53, MYC	158	31	13528	8.28583	1	0.608699	57.1708
GOTERM_BP_FAT	GO:0032526~response to retinoic acid	3	0.127714	0.0558999	C14ORF104, TFRC, TRIM16	158	33	13528	7.78366	1	0.646449	61.3849
GOTERM_BP_FAT	GO:0009967~positive regulation of signal transduction	8	0.34057	0.0564103	ERBB3, HMOX1, LGALS1, L1CAM, TRIM16, BMP7, SRC, IL20	158	295	13528	2.32191	1	0.645323	61.7288
GOTERM_BP_FAT	GO:0045606~positive regulation of epidermal cell differentiation	2	0.0851426	0.0567046	TRIM16, IL20	158	5	13528	34.2481	1	0.642782	61.9258
GOTERM_BP_FAT	GO:0002347~response to tumor cell	2	0.0851426	0.0567046	MICA, TP53	158	5	13528	34.2481	1	0.642782	61.9258
GOTERM_BP_FAT	GO:0002326~B cell lineage commitment	2	0.0851426	0.0567046	TP53, TCF3	158	5	13528	34.2481	1	0.642782	61.9258
GOTERM_BP_FAT	GO:0045618~positive regulation of keratinocyte differentiation	2	0.0851426	0.0567046	TRIM16, IL20	158	5	13528	34.2481	1	0.642782	61.9258
GOTERM_BP_FAT	GO:0017157~regulation of exocytosis	3	0.127714	0.058953	RAB3D, ADORA2B, HMOX1	158	34	13528	7.55473	1	0.653052	63.3995
GOTERM_BP_FAT	GO:0043648~dicarboxylic acid metabolic process	3	0.127714	0.058953	DLST, ALDH5A1, QPRT	158	34	13528	7.55473	1	0.653052	63.3995
GOTERM_BP_FAT	GO:0045935~positive regulation of nucleobase, nucleoside, nucleotide and nucleic acid metabolic process	13	0.553427	0.0593958	BCKDHA, ADORA2B, TP53, NFYC, FHL2, TRIM16, DDIT3, TAF11, SMARCB1, GTF2A2, BMP7, MYC, TCF3	158	624	13528	1.78376	1	0.651487	63.6833
GOTERM_BP_FAT	GO:0008285~negative regulation of cell proliferation	9	0.383142	0.0595466	ING4, DHRS2, WISP2, CDKN1A, HMOX1, FGFRL1, TP53, BMP7, FABP6	158	361	13528	2.13458	1	0.648099	63.7795
GOTERM_BP_FAT	GO:0055066~di-, tri-valent inorganic cation homeostasis	7	0.297999	0.0600457	HERPUD1, TFRC, WFS1, HMOX1, MT2A, MYC, MT1H	158	239	13528	2.50771	1	0.646965	64.0962
GOTERM_BP_FAT	GO:0051247~positive regulation of protein metabolic process	7	0.297999	0.0640094	CCND3, WFS1, CDC20, BMP7, PSMB8, PSMB9, IL20	158	243	13528	2.46643	1	0.666948	66.5202
GOTERM_BP_FAT	GO:0019748~secondary metabolic process	4	0.170285	0.0640562	RDH12, DLST, QPRT, IDI1	158	79	13528	4.3352	1	0.663038	66.5479
GOTERM_BP_FAT	GO:0043281~regulation of caspase activity	4	0.170285	0.0640562	HERPUD1, BBC3, TP53, MYC	158	79	13528	4.3352	1	0.663038	66.5479
GOTERM_BP_FAT	GO:0045941~positive regulation of transcription	12	0.510856	0.064094	TAF11, BCKDHA, SMARCB1, GTF2A2, TP53, FHL2, NFYC, TRIM16, BMP7, TCF3, MYC, DDIT3	158	564	13528	1.82171	1	0.659118	66.5703
GOTERM_BP_FAT	GO:0022402~cell cycle process	12	0.510856	0.0647359	ING4, CDKN1A, TP53, CETN2, CDC20, TCF3, GADD45A, MYC, GTSE1, PSMB8, DDIT3, PSMB9	158	565	13528	1.81848	1	0.658799	66.9475
GOTERM_BP_FAT	GO:0055072~iron ion homeostasis	3	0.127714	0.0652266	TFRC, HMOX1, MYC	158	36	13528	7.13502	1	0.657611	67.2332
GOTERM_BP_FAT	GO:0031401~positive regulation of protein modification process	6	0.255428	0.0668288	CCND3, CDC20, BMP7, PSMB8, PSMB9, IL20	158	187	13528	2.74717	1	0.662813	68.1499
GOTERM_BP_FAT	GO:0007049~cell cycle	15	0.63857	0.0670809	TXNIP, ING4, TP53, CETN2, CDC20, DDIT3, PSMB8, GTSE1, PSMB9, CDKN1A, CCND3, SMARCB1, TCF3, MYC, GADD45A	158	776	13528	1.65503	1	0.660279	68.292
GOTERM_BP_FAT	GO:0042159~lipoprotein catabolic process	2	0.0851426	0.0676562	LDLR, PPT1	158	6	13528	28.5401	1	0.6596	68.6139
GOTERM_BP_FAT	GO:0044057~regulation of system process	8	0.34057	0.068703	ANXA6, INHBB, YWHAG, CYP2J2, S100P, ADORA2B, HMOX1, TPM1	158	309	13528	2.21671	1	0.661553	69.1917
GOTERM_BP_FAT	GO:0043933~macromolecular complex subunit organization	14	0.595998	0.0694394	SOAT1, POLR2K, ALDH5A1, TP53, EVL, DECR1, SRC, LIN7A, TAF11, C14ORF104, GTF2A2, QPRT, MYC, SNRPG	158	710	13528	1.68829	1	0.661766	69.5922
GOTERM_BP_FAT	GO:0070271~protein complex biogenesis	11	0.468284	0.0697001	TAF11, C14ORF104, ALDH5A1, POLR2K, GTF2A2, TP53, QPRT, DECR1, MYC, SRC, LIN7A	158	505	13528	1.865	1	0.659391	69.7329
GOTERM_BP_FAT	GO:0006461~protein complex assembly	11	0.468284	0.0697001	TAF11, C14ORF104, ALDH5A1, POLR2K, GTF2A2, TP53, QPRT, DECR1, MYC, SRC, LIN7A	158	505	13528	1.865	1	0.659391	69.7329
GOTERM_BP_FAT	GO:0052548~regulation of endopeptidase activity	4	0.170285	0.0699924	HERPUD1, BBC3, TP53, MYC	158	82	13528	4.1766	1	0.65722	69.8898
GOTERM_BP_FAT	GO:0032583~regulation of gene-specific transcription	5	0.212857	0.0706802	SMARCB1, GTF2A2, TP53, TRIM16, TCF3	158	134	13528	3.19479	1	0.657217	70.256
GOTERM_BP_FAT	GO:0051173~positive regulation of nitrogen compound metabolic process	13	0.553427	0.0716032	BCKDHA, ADORA2B, TP53, NFYC, FHL2, TRIM16, DDIT3, TAF11, SMARCB1, GTF2A2, BMP7, MYC, TCF3	158	644	13528	1.72836	1	0.65847	70.7409
GOTERM_BP_FAT	GO:0045767~regulation of anti-apoptosis	3	0.127714	0.0717124	CDKN1A, HMOX1, RPS27L	158	38	13528	6.75949	1	0.655399	70.7978
GOTERM_BP_FAT	GO:0006352~transcription initiation	4	0.170285	0.0720246	TAF11, POLR2K, GTF2A2, MYC	158	83	13528	4.12628	1	0.653437	70.9599
GOTERM_BP_FAT	GO:0019882~antigen processing and presentation	4	0.170285	0.0720246	MICA, ULBP2, PSMB8, PSMB9	158	83	13528	4.12628	1	0.653437	70.9599
GOTERM_BP_FAT	GO:0048878~chemical homeostasis	11	0.468284	0.0748723	SOAT1, HERPUD1, LDLR, TFRC, WFS1, HMOX1, MT2A, TP53, PPT1, MYC, MT1H	158	512	13528	1.8395	1	0.66464	72.3993
GOTERM_BP_FAT	GO:0008219~cell death	14	0.595998	0.0750024	ING4, MICA, ERBB3, DEDD, LGALS1, TP53, L1CAM, PPT1, BBC3, HMOX1, BAG2, BIK, GADD45A, MYC	158	719	13528	1.66715	1	0.661761	72.4635
GOTERM_BP_FAT	GO:0051262~protein tetramerization	3	0.127714	0.0750307	ALDH5A1, TP53, DECR1	158	39	13528	6.58617	1	0.658395	72.4774
GOTERM_BP_FAT	GO:0019395~fatty acid oxidation	3	0.127714	0.0750307	ECH1, DECR1, CRAT	158	39	13528	6.58617	1	0.658395	72.4774
GOTERM_BP_FAT	GO:0034440~lipid oxidation	3	0.127714	0.0750307	ECH1, DECR1, CRAT	158	39	13528	6.58617	1	0.658395	72.4774
GOTERM_BP_FAT	GO:0030155~regulation of cell adhesion	5	0.212857	0.0753247	ERBB3, TGFBI, L1CAM, TPM1, SRC	158	137	13528	3.12483	1	0.656409	72.6218
GOTERM_BP_FAT	GO:0010628~positive regulation of gene expression	12	0.510856	0.075582	TAF11, BCKDHA, SMARCB1, GTF2A2, TP53, FHL2, NFYC, TRIM16, BMP7, TCF3, MYC, DDIT3	158	581	13528	1.7684	1	0.654264	72.7475
GOTERM_BP_FAT	GO:0006694~steroid biosynthetic process	4	0.170285	0.0761678	SQLE, IDI1, SC5DL, SC4MOL	158	85	13528	4.02919	1	0.653798	73.0318
GOTERM_BP_FAT	GO:0016265~death	14	0.595998	0.0782154	ING4, MICA, ERBB3, DEDD, LGALS1, TP53, L1CAM, PPT1, BBC3, HMOX1, BAG2, BIK, GADD45A, MYC	158	724	13528	1.65564	1	0.660553	74.0037
GOTERM_BP_FAT	GO:0052547~regulation of peptidase activity	4	0.170285	0.0782782	HERPUD1, BBC3, TP53, MYC	158	86	13528	3.98234	1	0.657509	74.033
GOTERM_BP_FAT	GO:0048013~ephrin receptor signaling pathway	2	0.0851426	0.0784813	EFNA1, EPHA1	158	7	13528	24.4629	1	0.655178	74.1275
GOTERM_BP_FAT	GO:0043304~regulation of mast cell degranulation	2	0.0851426	0.0784813	ADORA2B, HMOX1	158	7	13528	24.4629	1	0.655178	74.1275
GOTERM_BP_FAT	GO:0044093~positive regulation of molecular function	12	0.510856	0.0791956	ADORA2B, CCND3, BBC3, SMARCB1, EFNA1, GTF2A2, TP53, CDC20, TPM1, MYC, PSMB8, PSMB9	158	586	13528	1.75332	1	0.655352	74.4572
GOTERM_BP_FAT	GO:0006917~induction of apoptosis	8	0.34057	0.0794097	CDKN1A, BBC3, HMOX1, DEDD, TP53, RPS27L, BIK, MYC	158	320	13528	2.14051	1	0.653122	74.5553
GOTERM_BP_FAT	GO:0012502~induction of programmed cell death	8	0.34057	0.0804288	CDKN1A, BBC3, HMOX1, DEDD, TP53, RPS27L, BIK, MYC	158	321	13528	2.13384	1	0.65477	75.0172
GOTERM_BP_FAT	GO:0044271~nitrogen compound biosynthetic process	8	0.34057	0.0845814	THTPA, BCAT2, ATP9A, PPOX, QPRT, ASNS, CTPS2, NQO1	158	325	13528	2.10758	1	0.670838	76.8193
GOTERM_BP_FAT	GO:0006090~pyruvate metabolic process	3	0.127714	0.0852688	LDHA, FBP1, PCK2	158	42	13528	6.11573	1	0.670767	77.1056
GOTERM_BP_FAT	GO:0033189~response to vitamin A	3	0.127714	0.0852688	C14ORF104, TFRC, TRIM16	158	42	13528	6.11573	1	0.670767	77.1056
GOTERM_BP_FAT	GO:0065003~macromolecular complex assembly	13	0.553427	0.0860693	SOAT1, POLR2K, ALDH5A1, TP53, DECR1, SRC, LIN7A, TAF11, C14ORF104, GTF2A2, QPRT, MYC, SNRPG	158	665	13528	1.67378	1	0.671203	77.4347
GOTERM_BP_FAT	GO:0051046~regulation of secretion	6	0.255428	0.0863399	INHBB, RAB3D, ADORA2B, ERBB3, HMOX1, TRIM16	158	202	13528	2.54318	1	0.669291	77.545
GOTERM_BP_FAT	GO:0034599~cellular response to oxidative stress	3	0.127714	0.0887707	DHRS2, HMOX1, TPM1	158	43	13528	5.97351	1	0.676834	78.5131
GOTERM_BP_FAT	GO:0007093~mitotic cell cycle checkpoint	3	0.127714	0.0887707	TP53, RPS27L, GTSE1	158	43	13528	5.97351	1	0.676834	78.5131
GOTERM_BP_FAT	GO:0010647~positive regulation of cell communication	8	0.34057	0.0888555	ERBB3, HMOX1, LGALS1, L1CAM, TRIM16, BMP7, SRC, IL20	158	329	13528	2.08195	1	0.674144	78.5461
GOTERM_BP_FAT	GO:0043300~regulation of leukocyte degranulation	2	0.0851426	0.0891816	ADORA2B, HMOX1	158	8	13528	21.4051	1	0.672514	78.6728
GOTERM_BP_FAT	GO:0008203~cholesterol metabolic process	4	0.170285	0.0914659	SOAT1, LDLR, SQLE, IDI1	158	92	13528	3.72262	1	0.679195	79.5405
GOTERM_BP_FAT	GO:0031669~cellular response to nutrient levels	3	0.127714	0.0923148	HMOX1, TP53, ASNS	158	44	13528	5.83774	1	0.679755	79.8545
GOTERM_BP_FAT	GO:0042440~pigment metabolic process	3	0.127714	0.0958996	HMOX1, PPOX, IDI1	158	45	13528	5.70802	1	0.691376	81.1309
GOTERM_BP_FAT	GO:0010551~regulation of specific transcription from RNA polymerase II promoter	4	0.170285	0.0960548	SMARCB1, GTF2A2, TP53, TCF3	158	94	13528	3.64342	1	0.689078	81.1844
GOTERM_BP_FAT	GO:0033003~regulation of mast cell activation	2	0.0851426	0.0997584	ADORA2B, HMOX1	158	9	13528	19.0267	1	0.700625	82.4198
GOTERM_BP_FAT	GO:0045684~positive regulation of epidermis development	2	0.0851426	0.0997584	TRIM16, IL20	158	9	13528	19.0267	1	0.700625	82.4198

## Sheet: Blad1
Term	Count	PValue
GO:0033554~cellular response to stress	21	8.79e-06
GO:0010033~response to organic substance	24	9.49e-06
GO:0009991~response to extracellular stimulus	13	9.72e-06
GO:0006974~response to DNA damage stimulus	15	0.000113
GO:0030330~DNA damage response, signal transduction by p53 class mediator	5	0.000214
GO:0009719~response to endogenous stimulus	15	0.000265
GO:0008629~induction of apoptosis by intracellular signals	6	0.000395
GO:0042981~regulation of apoptosis	22	0.0004
GO:0051186~cofactor metabolic process	10	0.000451
GO:0043067~regulation of programmed cell death	22	0.000456
GO:0010941~regulation of cell death	22	0.000478
GO:0031667~response to nutrient levels	10	0.000486
GO:0006631~fatty acid metabolic process	10	0.000504
GO:0031668~cellular response to extracellular stimulus	6	0.000868
GO:0009725~response to hormone stimulus	13	0.00118607
GO:0055114~oxidation reduction	18	0.00120437
GO:0007584~response to nutrient	8	0.00122795
GO:0006986~response to unfolded protein	6	0.00138841
GO:0043065~positive regulation of apoptosis	14	0.00151284
GO:0051789~response to protein stimulus	7	0.00153053
GO:0043068~positive regulation of programmed cell death	14	0.00160938
GO:0010942~positive regulation of cell death	14	0.00167653
GO:0042770~DNA damage response, signal transduction	6	0.00235858
GO:0006979~response to oxidative stress	8	0.00301526
GO:0010604~positive regulation of macromolecule metabolic process	20	0.00491543
GO:0051726~regulation of cell cycle	11	0.00527475
GO:0009636~response to toxin	5	0.00545432
GO:0044092~negative regulation of molecular function	11	0.00561259
GO:0006983~ER overload response	3	0.00566555
GO:0016125~sterol metabolic process	6	0.00640278
GO:0008630~DNA damage response, signal transduction resulting in induction of apoptosis	4	0.0064825
GO:0031571~G1 DNA damage checkpoint	3	0.00687205
GO:0007050~cell cycle arrest	6	0.00694739
GO:0034976~response to endoplasmic reticulum stress	4	0.0070501
GO:0045321~leukocyte activation	9	0.00728369
GO:0006984~ER-nuclear signaling pathway	4	0.00764628
GO:0016126~sterol biosynthetic process	4	0.00764628
GO:0009062~fatty acid catabolic process	4	0.00827139
GO:0046649~lymphocyte activation	8	0.00855831
GO:0006732~coenzyme metabolic process	7	0.00885887
GO:0008202~steroid metabolic process	8	0.00926281
GO:0046395~carboxylic acid catabolic process	6	0.00945096
GO:0016054~organic acid catabolic process	6	0.00945096
GO:0010035~response to inorganic substance	8	0.00999426
GO:0000302~response to reactive oxygen species	5	0.0112169
GO:0044242~cellular lipid catabolic process	5	0.0117355
GO:0042771~DNA damage response, signal transduction by p53 class mediator resulting in induction of apoptosis	3	0.0127268
GO:0006259~DNA metabolic process	13	0.0148949
GO:0043086~negative regulation of catalytic activity	9	0.0155583
GO:0031575~G1/S transition checkpoint	3	0.0162364
GO:0006457~protein folding	7	0.0172874
GO:0043193~positive regulation of gene-specific transcription	5	0.0184731
GO:0055080~cation homeostasis	9	0.018492
GO:0001775~cell activation	9	0.0188409
GO:0006541~glutamine metabolic process	3	0.0201086
GO:0043523~regulation of neuron apoptosis	5	0.0206523
GO:0043066~negative regulation of apoptosis	10	0.0223688
GO:0043069~negative regulation of programmed cell death	10	0.0242175
GO:0001836~release of cytochrome c from mitochondria	3	0.0243249
GO:0048545~response to steroid hormone stimulus	7	0.0245681
GO:0060548~negative regulation of cell death	10	0.0246
GO:0051188~cofactor biosynthetic process	5	0.0263315
GO:0042542~response to hydrogen peroxide	4	0.0271583
GO:0031328~positive regulation of cellular biosynthetic process	15	0.0282563
GO:0010552~positive regulation of specific transcription from RNA polymerase II promoter	4	0.0284294
GO:0030003~cellular cation homeostasis	8	0.0287454
GO:0009891~positive regulation of biosynthetic process	15	0.0314153
GO:0006308~DNA catabolic process	4	0.0324294
GO:0007568~aging	5	0.0391498
GO:0045926~negative regulation of growth	5	0.0391498
GO:0042127~regulation of cell proliferation	16	0.0400398
GO:0007601~visual perception	7	0.0401678
GO:0050953~sensory perception of light stimulus	7	0.0401678
GO:0010557~positive regulation of macromolecule biosynthetic process	14	0.0409502
GO:0033273~response to vitamin	4	0.0412604
GO:0006635~fatty acid beta-oxidation	3	0.0415419
GO:0034383~low-density lipoprotein particle clearance	2	0.0456253
GO:0042149~cellular response to glucose starvation	2	0.0456253
GO:0003012~muscle system process	6	0.0460746
GO:0009108~coenzyme biosynthetic process	4	0.0460844
GO:0030258~lipid modification	4	0.0460844
GO:0007169~transmembrane receptor protein tyrosine kinase signaling pathway	7	0.0465234
GO:0045768~positive regulation of anti-apoptosis	3	0.0470963
GO:0006281~DNA repair	8	0.0477899
GO:0008637~apoptotic mitochondrial changes	3	0.0499698
GO:0032526~response to retinoic acid	3	0.0558999
GO:0009967~positive regulation of signal transduction	8	0.0564103
GO:0045606~positive regulation of epidermal cell differentiation	2	0.0567046
GO:0002347~response to tumor cell	2	0.0567046
GO:0002326~B cell lineage commitment	2	0.0567046
GO:0045618~positive regulation of keratinocyte differentiation	2	0.0567046
GO:0017157~regulation of exocytosis	3	0.058953
GO:0043648~dicarboxylic acid metabolic process	3	0.058953
GO:0045935~positive regulation of nucleobase, nucleoside, nucleotide and nucleic acid metabolic process	13	0.0593958
GO:0008285~negative regulation of cell proliferation	9	0.0595466
GO:0055066~di-, tri-valent inorganic cation homeostasis	7	0.0600457
GO:0051247~positive regulation of protein metabolic process	7	0.0640094
GO:0019748~secondary metabolic process	4	0.0640562
GO:0043281~regulation of caspase activity	4	0.0640562
GO:0045941~positive regulation of transcription	12	0.064094
GO:0022402~cell cycle process	12	0.0647359
GO:0055072~iron ion homeostasis	3	0.0652266
GO:0031401~positive regulation of protein modification process	6	0.0668288
GO:0007049~cell cycle	15	0.0670809
GO:0042159~lipoprotein catabolic process	2	0.0676562
GO:0044057~regulation of system process	8	0.068703
GO:0043933~macromolecular complex subunit organization	14	0.0694394
GO:0070271~protein complex biogenesis	11	0.0697001
GO:0006461~protein complex assembly	11	0.0697001
GO:0052548~regulation of endopeptidase activity	4	0.0699924
GO:0032583~regulation of gene-specific transcription	5	0.0706802
GO:0051173~positive regulation of nitrogen compound metabolic process	13	0.0716032
GO:0045767~regulation of anti-apoptosis	3	0.0717124
GO:0006352~transcription initiation	4	0.0720246
GO:0019882~antigen processing and presentation	4	0.0720246
GO:0048878~chemical homeostasis	11	0.0748723
GO:0008219~cell death	14	0.0750024
GO:0051262~protein tetramerization	3	0.0750307
GO:0019395~fatty acid oxidation	3	0.0750307
GO:0034440~lipid oxidation	3	0.0750307
GO:0030155~regulation of cell adhesion	5	0.0753247
GO:0010628~positive regulation of gene expression	12	0.075582
GO:0006694~steroid biosynthetic process	4	0.0761678
GO:0016265~death	14	0.0782154
GO:0052547~regulation of peptidase activity	4	0.0782782
GO:0048013~ephrin receptor signaling pathway	2	0.0784813
GO:0043304~regulation of mast cell degranulation	2	0.0784813
GO:0044093~positive regulation of molecular function	12	0.0791956
GO:0006917~induction of apoptosis	8	0.0794097
GO:0012502~induction of programmed cell death	8	0.0804288
GO:0044271~nitrogen compound biosynthetic process	8	0.0845814
GO:0006090~pyruvate metabolic process	3	0.0852688
GO:0033189~response to vitamin A	3	0.0852688
GO:0065003~macromolecular complex assembly	13	0.0860693
GO:0051046~regulation of secretion	6	0.0863399
GO:0034599~cellular response to oxidative stress	3	0.0887707
GO:0007093~mitotic cell cycle checkpoint	3	0.0887707
GO:0010647~positive regulation of cell communication	8	0.0888555
GO:0043300~regulation of leukocyte degranulation	2	0.0891816
GO:0008203~cholesterol metabolic process	4	0.0914659
GO:0031669~cellular response to nutrient levels	3	0.0923148
GO:0042440~pigment metabolic process	3	0.0958996
GO:0010551~regulation of specific transcription from RNA polymerase II promoter	4	0.0960548
GO:0033003~regulation of mast cell activation	2	0.0997584
GO:0045684~positive regulation of epidermis development	2	0.0997584
